# Supplementary material for: Next-generation sequencing of mitochondrial DNA reveals pathogenic variants and protective haplogroup D4 in esophageal cancer
Source: Front Genet. 2025 Sep 22;16:1643229. doi: 10.3389/fgene.2025.1643229 (PMC12497592; doi:10.3389/fgene.2025.1643229)
Supplement: Supplementary file 1 [file Table1.xlsx]

## Sheet: Table S1
Table S1: mtDNA sequence of 44 vertebrate species.
Species Name	Genbank Accession Number
Alligator mississippiensis	NC_002506.2
Artibeus jamaicensis	NC_026009.1
Balaenoptera musculus	NC_001601.1
Balaenoptera physalus	NC_001321.1
Bos taurus	NC_006853.1
Canis lupus familiaris	NC_002008.4
Cebus albifrons	NC_025969.1
Ceratotherium simum	NC_016033.1
Cyprinus carpio	NC_001606.1
Dasypus novemcinctus	NC_001821.1
Drosophila melanogaster	NC_024511.2
Equus asinus	NC_001788.1
Equus caballus	NC_001640.1
Erinaceus europaeus	NC_002080.1
Fat Dormouse	NA
Felis catus	NC_001700.1
Gallus gallus	NC_001323.1
Glis glis	NC_027814.1
Gorilla gorilla	NC_001645.1
Halichoerus grypus	NC_020760.1
Homo sapiens (rCRS)	NC_012920.1
Hylobates lar	NC_002082.1
Loxodonta africana	NC_000934.1
Macaca sylvanus	NC_002764.1
Macropus robustus	NA
Mus musculus	NC_005089.1
Nycticebus coucang	NC_029914.1
Ornithorhynchus anatinus	NC_000891.1
Oryctolagus cuniculus	NC_001913.1
Ovis aries	NC_001941.1
Pan paniscus	NC_001644.1
Pan troglodytes	NC_001643.1
Papio hamadryas	NC_001992.1
Phoca vitulina	NC_020760.1
Pongo abelii	NC_002083.1
Pongo pygmaeus	NC_001646.1
Rattus norvegicus	NC_001665.2
Rhinoceros unicornis	NC_012098.1
Sciurus vulgaris	NA
Sus scrofa	NC_000845.1
Talpa europaea	NC_002391.1
Tarsius bancanus	NC_026546.1
Vicugna pacos	NC_013559.1
Xenopus laevis	NC_001573.1

## Sheet: Table S2
Table S2: The scoring and classification of pathogenicity of prediction tools used in this study.
Prediction Tool	Score	Pathogenicity
MitoTIP	>16.25	Likely pathogenic
	12.66 – 16.25	Possibly pathogenic
	8.44 – 12.66	Possibly benign
	<8.44	Likely benign
PolyPhen2	>0.85	Probably damaging
	>0.15 to 0.85	Possibly damaging
	≤0.15	Neutral
SIFT	≤0.05	Deleterious
	>0.05	Neutral
SIFT4G	≤0.05	Deleterious
	>0.05	Neutral
VEST	≤0.05	Pathogenic
	>0.05	Neutral
Mitoclass.1	No score, categorial only	Damaging
		Neutral
SNPDryad	≥0.9	Pathogenic
	<0.9	Neutral
AlphaMissense	>0.56	Likely pathogenic
	>0.34 to 0.56	Ambiguous
	≤0.34	Likely benign
CADD	≥20	Deleterious
	<20	Neutral
PROVEAN	≤ -2.5	Deleterious
	> -2.5	Neutral
Mutation Assessor	>3.5	High impact
	>1.9 to 3.5	Medium impact
	>0.8 to 1.9	Low impact
	≤0.8	Neutral
EFIN SP	≤0.6	Damaging
	>0.6	Neutral
EFIN HD	≤0.28	Damaging
	>0.28	Neutral
MLC	≥0.5	Deleterious
	<0.5	Neutral

## Sheet: Table S3
Table S3: The detailed information of all Chinese populations involved in present study.
Province	N	Reference
Sichuan (North_Sichuan)	266	in this study
Guangdong (Chaoshan)	119	Li et al., 2007
Shanxi	652	Li et al., 2019
Shaanxi	562	Li et al., 2019
Gansu	310	Li et al., 2019
Tianjin	342	Li et al., 2019
Beijing	898	Li et al., 2019
Neimenggu	176	Li et al., 2019
Liaoning	646	Li et al., 2019
Jilin	381	Li et al., 2019
Heilongjiang	437	Li et al., 2019
Ningxia	39	Li et al., 2019
Anhui	738	Li et al., 2019
Hubei	900	Li et al., 2019
Chongqing	452	Li et al., 2019
Yunnan	232	Li et al., 2019
Guizhou	157	Li et al., 2019
Hunan	805	Li et al., 2019
Jiangxi	497	Li et al., 2019
Guangxi	222	Li et al., 2019
Fujian	620	Li et al., 2019
Hainan	49	Li et al., 2019
Taiwan	94	Li et al., 2019

## Sheet: Table S4
Table S4: mtDNA variations in entire EC mitochondrial genome.
Variation	Frequency in EC	Frequency in Healthy Controls	Mutation Type	Region	Amino-Acid Change	Reported	Allele Frequency	Patient Report
310_T>TC	146	116	insertion	D-loop		Y	0.30306	Status: ReportedMelanoma patients
2706_A>G	146	120	transition	16S rRNA		Y	0.78254
4769_A>G	146	120	transition	ND2	Met→Met	Y	0.98035
7028_C>T	146	120	transition	COX1	Ala→Ala	Y	0.79799
8860_A>G	146	120	transition	ATP6	Thr→Ala	Y	0.98927
11719_G>A	146	120	transition	ND4	Gly→Gly	Y	0.76473
14766_C>T	146	120	transition	CYTB	Thr→Ile	Y	0.75971
15326_A>G	146	120	transition	CYTB	Thr→Ala	Y	0.98783
73_A>G	145	120	transition	D-loop		Y	0.75462
750_A>G	145	119	transition	12S rRNA		Y	0.98468
263_A>G	143	120	transition	D-loop		Y	0.95824
1438_A>G	140	118	transition	12S rRNA		Y	0.95483
513_GCA>G	118	102	deletion	D-loop		NR	0
302_A>AC	105	72	insertion	D-loop		Y	0.01128	Status: ReportedAD-weakly associated
16223_C>T	82	64	transition	D-loop		Y	0.37871
302_A>ACC	81	73	insertion	D-loop		Y	0.00409	Status: ReportedHigher in melanoma patient group
16519_T>C	79	78	transition	D-loop		Y	0.62447
12705_C>T	78	65	transition	ND5	Ile→Ile	Y	0.39783	Status: ReportedPossible protective factor for normal tension glaucoma
10398_A>G	75	67	transition	ND3	Thr→Ala	Y	0.42635	Status: Reported; lineage L & M marker, also hg IJKPD protective factor / longevity / altered cell pH / metabolic syndrome / breast cancer risk / Leigh Syndrome risk / ADHD / cognitive decline / SCA2 age of onset / Fuchs endothelial corneal dystrophy
10873_T>C	70	56	transition	ND4	Pro→Pro	Y	0.31401
8701_A>G	68	56	transition	ATP6	Thr→Ala	Y	0.31464
1842_A>G	67	17	transition	16S rRNA		Y	0.00393
15043_G>A	62	56	transition	CYTB	Gly→Gly	Y	0.23013	Status: ReportedMDD-associated / possible factor in high altitude sickness
9540_T>C	60	56	transition	COX3	Leu→Leu	Y	0.31425
10400_C>T	60	56	transition	ND3	Thr→Thr	Y	0.20639
14783_T>C	60	56	transition	CYTB	Leu→Leu	Y	0.20636	Status: ReportedPossible role in high altitude sickness
15301_G>A	60	57	transition	CYTB	Leu→Leu	Y	0.27397	Status: ReportedPossible factor in high altitude sickness, LHON
489_T>C	59	55	transition	D-loop		Y	0.25332
16362_T>C	47	40	transition	D-loop		Y	0.16727
1849_C>T	44	3	transition	16S rRNA		Y	0.00089
1883_G>A	40	2	transition	16S rRNA		Y	0.00092
8270_CACCCCCTCT>C	40	36	deletion	Other non-coding		NR	0
709_G>A	39	24	transition	12S rRNA		Y	0.13233
1824_T>C	39	7	transition	16S rRNA		Y	0.00357
1393_G>A	38	1	transition	12S rRNA		Y	0.00202
1888_G>A	38	3	transition	16S rRNA		Y	0.05939
2625_C>T	38	1	transition	16S rRNA		Y	2e-05
1376_C>T	37	1	transition	12S rRNA		Y	2e-05
1377_C>T	37	1	transition	12S rRNA		Y	0.00015
1405_C>T	37	1	transition	12S rRNA		Y	0.00013
16129_G>A	37	30	transition	D-loop		Y	0.13029	Status: ReportedCyclic Vomiting Syndrome with Migraine
247_GA>G	36	35	deletion	D-loop		NR	0
3970_C>T	35	23	transition	ND1	Leu→Leu	Y	0.03667
13928_G>C	35	24	transversion	ND5	Ser→Thr	Y	0.04723
152_T>C	34	30	transition	D-loop		Y	0.25345
2101_C>T	33	2	transition	16S rRNA		Y	6e-05
2109_A>G	33	2	transition	16S rRNA		Y	0.00029
2120_G>A	32	1	transition	16S rRNA		Y	0.00048
16304_T>C	32	23	transition	D-loop		Y	0.07606
2056_G>A	31	1	transition	16S rRNA		Y	0.00166
2557_C>T	31	1	transition	16S rRNA		Y	0.00011
1709_G>A	30	2	transition	16S rRNA		Y	0.00335
2059_C>T	30	1	transition	16S rRNA		Y	3e-05
10310_G>A	30	22	transition	ND3	Leu→Leu	Y	0.03537
302_A>ACCC	29	18	insertion	D-loop		Y	0.0015
1719_G>A	29	1	transition	16S rRNA		Y	0.04866
2057_C>T	29	1	transition	16S rRNA		Y	2e-05
2067_C>CAG	29	1	insertion	16S rRNA		NR	0
2069_TCTA>T	29	1	deletion	16S rRNA		NR	0
2079_C>T	29	2	transition	16S rRNA		Y	0.00036
6392_T>C	29	22	transition	COX1	Asn→Asn	Y	0.03549
2076_C>G	28	1	transversion	16S rRNA		NR	0.00037
1398_T>G	27	0	transversion	12S rRNA		NR	0
1900_A>G	27	0	transition	16S rRNA		Y	0.00053
2550_A>G	27	1	transition	16S rRNA		Y	0
1654_T>C	26	0	transition	tRNA		Y	0.00021
1693_C>T	26	0	transition	16S rRNA		Y	3e-05
2523_C>T	26	0	transition	16S rRNA		Y	0.00024
1760_G>GT	25	0	insertion	16S rRNA		Y	0
1765_CT>C	25	0	deletion	16S rRNA		NR	0
1889_C>A	25	0	transversion	16S rRNA		NR	0.00011
7286_T>C	25	0	transition	COX1	Ser→Ser	Y	3e-05
7292_A>G	25	0	transition	COX1	Thr→Thr	Y	6e-05
150_C>T	25	20	transition	D-loop		Y	0.13005	Status: Conflicting reportsLongevity / Cervical Carcinoma / HPV infection risk
1673_T>C	24	0	transition	16S rRNA		Y	0.00021
1708_A>G	24	0	transition	16S rRNA		Y	0
1713_A>G	24	0	transition	16S rRNA		Y	6e-05
1715_C>T	24	0	transition	16S rRNA		Y	0.00378
1725_C>T	24	0	transition	16S rRNA		Y	2e-05
1808_A>G	24	0	transition	16S rRNA		Y	0.00029
1809_T>C	24	0	transition	16S rRNA		Y	0.00115
7650_C>T	24	0	transition	COX2	Thr→Ile	Y	5e-05
8584_G>A	24	16	transition	ATP6	Ala→Thr	Y	0.05732
8545_G>A	23	0	transition	ATP8; ATP6	Ser→Ser; Ala→Thr	Y	0.00231
8655_C>T	23	0	transition	ATP6	Ile→Ile	Y	0.04371
8677_A>C	23	0	transversion	ATP6	Lys→Gln	NR	2e-05
2136_CCT>C	22	0	deletion	16S rRNA		NR	0
2140_G>GTCC	22	0	insertion	16S rRNA		NR	0
2146_A>G	22	0	transition	16S rRNA		NR	0
2149_G>A	22	0	transition	16S rRNA		Y	2e-05
2156_ATT>A	22	0	deletion	16S rRNA		NR	0
2161_A>T	22	0	transversion	16S rRNA		Y	0
2171_T>TTGGC	22	0	insertion	16S rRNA		NR	0
2177_T>C	22	0	transition	16S rRNA		Y	5e-05
5580_T>C	22	1	transition	Other non-coding		Y	0.00389
2525_C>T	22	0	transition	16S rRNA		Y	0
10915_T>C	22	1	transition	ND4	Cys→Cys	Y	0.03634
10920_C>T	22	0	transition	ND4	Pro→Leu	Y	0.00317
1764_C>T	21	0	transition	16S rRNA		Y	3e-05
2143_G>C	21	0	transversion	16S rRNA		NR	0
5474_A>G	21	3	transition	ND2	Leu→Leu	Y	0.00031
10945_A>G	21	0	transition	ND4	Thr→Thr	Y	0
4883_C>T	21	25	transition	ND2	Pro→Pro	Y	0.04528	Status: Conflicting reportsGlaucoma
5178_C>A	21	25	transversion	ND2	Leu→Met	Y	0.04497	Status: ReportedLongevity / Extraversion / diabetes / AMS protection / blood iron metabolism / correlation with myocardial infarction / atherosclerosis
7600_G>A	21	5	transition	COX2	Ala→Ala	Y	0.0043
10919_C>T	21	0	transition	ND4	Pro→Ser	Y	0
10922_A>T	21	0	transversion	ND4	Thr→Ser	NR	0
10927_T>C	21	0	transition	ND4	Phe→Phe	Y	0.00402
5498_A>G	20	2	transition	ND2	Met→Met	Y	0.00074
2158_T>A	19	2	transversion	16S rRNA		NR	0
6962_G>A	19	13	transition	COX1	Leu→Leu	Y	0.02461	Status: ReportedPossible helper variant for 15927A
12406_G>A	19	14	transition	ND5	Val→Ile	Y	0.02744
1664_G>A	19	1	transition	tRNA		Y	0.00283
2163_A>T	18	2	transversion	16S rRNA		NR	0
2164_C>T	18	2	transition	16S rRNA		NR	2e-05
2164_C>CCA	18	0	insertion	16S rRNA		NR	0
2168_T>A	18	2	transversion	16S rRNA		NR	0
2172_A>T	18	2	transversion	16S rRNA		Y	0
2172_A>ATATAT	18	0	insertion	16S rRNA		NR	0
2179_A>G	18	2	transition	16S rRNA		Y	6e-05
11603_C>T	18	0	transition	ND4	Leu→Leu	Y	2e-05
11606_A>G	18	0	transition	ND4	Lys→Glu	NR	0
11611_G>A	18	0	transition	ND4	Ser→Ser	Y	0.00147
11622_A>G	18	0	transition	ND4	Tyr→Cys	NR	0
11632_C>T	18	0	transition	ND4	Ile→Ile	Y	0.00019
11648_G>A	18	0	transition	ND4	Val→Met	Y	0
11659_C>T	18	0	transition	ND4	Ala→Ala	Y	0.00044
16188_CT>C	18	12	deletion	D-loop		NR	0
16249_T>C	18	4	transition	D-loop		Y	0.02012
16319_G>A	18	8	transition	D-loop		Y	0.05774
10609_T>C	18	13	transition	ND4L	Met→Thr	Y	0.02432	Status: ReportedType 2 diabetes patients with underlying 3243G / LHON patient with 10663C
12882_C>T	18	13	transition	ND5	Phe→Phe	Y	0.02332
7684_T>C	18	8	transition	COX2	Leu→Leu	Y	0.01159
2125_C>T	17	0	transition	16S rRNA		NR	2e-05
2133_A>C	17	0	transversion	16S rRNA		NR	3e-05
16140_T>C	17	7	transition	D-loop		Y	0.01978
16093_T>C	16	9	transition	D-loop		Y	0.058	Status: ReportedCyclic Vomiting Syndrome / Increased risk of breast cancer
5471_G>A	16	3	transition	ND2	Thr→Thr	Y	0.01222
7642_G>A	16	2	transition	COX2	Glu→Glu	Y	0.00175
9950_T>C	16	8	transition	COX3	Val→Val	Y	0.03888
7575_T>C	16	0	transition	tRNA		Y	0
7576_A>G	16	0	transition	tRNA		Y	6e-05
10866_T>C	16	0	transition	ND4	Ile→Thr	Y	0
10885_T>C	16	0	transition	ND4	Phe→Phe	Y	0.00099
235_A>G	16	5	transition	D-loop		Y	0.0309
16311_T>C	15	11	transition	D-loop		Y	0.19109
1711_C>T	15	0	transition	16S rRNA		Y	0.00016
2162_C>T	15	0	transition	16S rRNA		Y	5e-05
2183_C>A	15	1	transversion	16S rRNA		NR	0
2187_C>G	15	1	transversion	16S rRNA		NR	0
2189_C>T	15	1	transition	16S rRNA		Y	3e-05
7627_C>T	15	0	transition	COX2	Ser→Ser	Y	0
7645_T>A	15	0	transversion	COX2	Leu→Leu	NR	2e-05
7663_C>T	15	0	transition	COX2	His→His	Y	3e-05
16218_C>T	15	4	transition	D-loop		Y	0.00612
7853_G>A	15	10	transition	COX2	Val→Ile	Y	0.01834
16177_A>C	15	8	transversion	D-loop		Y	2e-05
2200_A>G	14	0	transition	16S rRNA		NR	0
3121_CTG>C	14	0	deletion	16S rRNA		NR	0
3127_G>A	14	0	transition	16S rRNA		Y	0
11710_C>T	14	0	transition	ND4	Ile→Ile	Y	0.00027
11731_A>C	14	0	transversion	ND4	Ser→Ser	NR	0
11735_C>T	14	0	transition	ND4	Leu→Leu	Y	0.00013
16230_A>G	14	3	transition	D-loop		Y	0.02671
5460_G>A	14	8	transition	ND2	Ala→Thr	Y	0.0668	Status: Conflicting reportsAD / PD / LHON
9053_G>A	14	10	transition	ATP6	Ser→Asn	Y	0.02062
13759_G>A	14	10	transition	ND5	Ala→Thr	Y	0.03521	Status: ReportedPossible LHON factor
3010_G>A	14	25	transition	16S rRNA		Y	0.15253	Status: ReportedCyclic Vomiting Syndrome with Migraine / high altitude adaptation
14668_C>T	14	23	transition	ND6	Met→Met	Y	0.03917	Status: ReportedDepressive Disorder associated
663_A>G	14	5	transition	12S rRNA		Y	0.0286	Status: ReportedCoronary atherosclerosis risk
4248_T>C	14	5	transition	ND1	Ile→Ile	Y	0.0351
4824_A>G	14	6	transition	ND2	Thr→Ala	Y	0.02938
8794_C>T	14	5	transition	ATP6	His→Tyr	Y	0.02851	Status: ReportedExercise Endurance / Coronary Atherosclerosis risk
16290_C>T	14	5	transition	D-loop		Y	0.03922
2423_C>T	14	0	transition	16S rRNA		Y	2e-05
3120_C>CTA	13	0	insertion	16S rRNA		NR	0
3132_G>A	13	0	transition	16S rRNA		NR	0
3141_A>G	13	0	transition	16S rRNA		NR	0
3145_A>G	13	0	transition	16S rRNA		Y	0.00032
3150_T>C	13	0	transition	16S rRNA		Y	0.00086
5108_T>C	13	7	transition	ND2	Thr→Thr	Y	0.0139
14569_G>A	13	7	transition	ND6	Ser→Ser	Y	0.02531
146_T>C	13	14	transition	D-loop		Y	0.18892	Status: ReportedAbsence of Endometriosis
199_T>C	13	8	transition	D-loop		Y	0.05735
4071_C>T	13	9	transition	ND1	Tyr→Tyr	Y	0.02432
6455_C>T	13	9	transition	COX1	Phe→Phe	Y	0.02796
9824_T>C	13	9	transition	COX3	Leu→Leu	Y	0.02566
6452_C>T	13	0	transition	COX1	Leu→Leu	Y	0.00029
8414_C>T	13	23	transition	ATP8	Leu→Phe	Y	0.03743	Status: ReportedIncreased risk of T2DM and high altitude polycythemia (HAPC) in haplogroup D4 / Longevity
16175_A>C	13	9	transversion	D-loop		Y	5e-05
1736_A>G	13	5	transition	16S rRNA		Y	0.02831
2707_A>G	12	0	transition	16S rRNA		Y	0.00107
4833_A>G	12	5	transition	ND2	Thr→Ala	Y	0.01028	Status: ReportedDiabetes helper mutation AD, PD
16172_T>C	12	14	transition	D-loop		Y	0.07372
6483_C>T	12	0	transition	COX1	Leu→Leu	Y	0.00024
6542_C>T	12	3	transition	COX1	Arg→Arg	Y	0.00031
16189_T>A	12	6	transversion	D-loop		Y	0.00044
16297_T>C	12	9	transition	D-loop		Y	0.01277
16298_T>C	12	12	transition	D-loop		Y	0.06747	Status: ReportedProtective factor for stroke risk (hg V)
16261_C>T	12	12	transition	D-loop		Y	0.07202
210_A>G	11	4	transition	D-loop		Y	0.01364
2708_C>T	11	0	transition	16S rRNA		Y	8e-05
2712_G>A	11	0	transition	16S rRNA		Y	0
4086_C>T	11	7	transition	ND1	Val→Val	Y	0.01527
6512_T>C	11	3	transition	COX1	Ala→Ala	Y	0.00044
6569_C>A	11	0	transversion	COX1	Pro→Pro	Y	0.00021
10978_A>G	11	0	transition	ND4	Leu→Leu	Y	0.00325
204_T>C	11	8	transition	D-loop		Y	0.06091
4048_G>A	11	8	transition	ND1	Asp→Asn	Y	0.01585
4164_A>G	11	9	transition	ND1	Met→Met	Y	0.01275
5351_A>G	11	8	transition	ND2	Leu→Leu	Y	0.01184
6680_T>C	11	8	transition	COX1	Thr→Thr	Y	0.02052
12405_C>T	11	8	transition	ND5	Leu→Leu	Y	0.01155
12811_T>C	11	8	transition	ND5	Tyr→His	Y	0.01155	Status: Reported [B]Possible LHON factor
1685_C>T	11	0	transition	16S rRNA		Y	2e-05
1692_A>G	11	0	transition	16S rRNA		Y	0.00263
2445_T>C	11	0	transition	16S rRNA		Y	0.00032
2542_G>A	11	0	transition	16S rRNA		Y	0
16234_C>T	11	5	transition	D-loop		Y	0.02873
2710_C>T	10	0	transition	16S rRNA		Y	3e-05
2744_T>C	10	0	transition	16S rRNA		Y	0
2750_T>C	10	0	transition	16S rRNA		NR	0
2758_G>A	10	0	transition	16S rRNA		Y	0.04313
2759_T>C	10	0	transition	16S rRNA		Y	0.00026
3537_A>G	10	4	transition	ND1	Leu→Leu	Y	0.01147
6707_T>C	10	1	transition	COX1	Phe→Phe	Y	0.00026
6713_C>T	10	0	transition	COX1	Tyr→Tyr	Y	0.00286
11737_A>T	10	0	transversion	ND4	Leu→Leu	NR	0
11770_T>C	10	0	transition	ND4	Thr→Thr	Y	0.00061
11788_C>T	10	0	transition	ND4	Ile→Ile	Y	0.00066
16092_T>C	10	7	transition	D-loop		Y	0.01483
1009_C>T	10	0	transition	12S rRNA		Y	0.00123
7559_A>G	10	0	transition	tRNA		Y	0.00084
7563_T>C	10	0	transition	tRNA		Y	0
7567_C>T	10	0	transition	tRNA		Y	0.0001
7572_T>C	10	0	transition	tRNA		Y	0.00023
15235_A>G	9	4	transition	CYTB	Trp→Trp	Y	0.01089
16217_T>C	9	15	transition	D-loop		Y	0.07041	Status: ReportedEndometriosis
1348_G>C	9	0	transversion	12S rRNA		Y	0
4904_C>T	9	0	transition	ND2	Ile→Ile	Y	0.00121
4914_C>T	9	0	transition	ND2	Leu→Leu	Y	3e-05
4958_A>G	9	0	transition	ND2	Met→Met	Y	0.00238
11776_T>C	9	0	transition	ND4	Ser→Ser	Y	0.00074
16278_C>T	9	7	transition	D-loop		Y	0.09773
4715_A>G	9	10	transition	ND2	Gly→Gly	Y	0.0441
7196_C>A	9	10	transversion	COX1	Leu→Leu	Y	0.0413
15487_A>T	9	10	transversion	CYTB	Pro→Pro	Y	0.04151
2531_T>C	9	0	transition	16S rRNA		Y	0
14323_G>A	9	1	transition	ND6	Asn→Asn	Y	0.00556
14364_G>A	9	0	transition	ND6	Leu→Leu	Y	0.00729
16111_C>T	9	3	transition	D-loop		Y	0.0275
13708_G>A	9	8	transition	ND5	Ala→Thr	Y	0.07401	Status: Conflicting reportsLHON / Increased MS risk / higher freq in PD-ADS
2553_GAC>G	9	0	deletion	16S rRNA		NR	0
2559_T>TGC	9	0	insertion	16S rRNA		NR	0
3166_T>C	8	0	transition	16S rRNA		Y	0
3168_C>CA	8	0	insertion	16S rRNA		NR	0
3176_A>G	8	0	transition	16S rRNA		Y	0
3180_A>ATGC	8	0	insertion	16S rRNA		NR	0
3184_C>CTCA	8	0	insertion	16S rRNA		NR	0
3188_T>TAA	8	0	insertion	16S rRNA		NR	0
3191_ACTTAGTATT>A	8	0	deletion	16S rRNA		NR	0
3202_T>TC	8	0	insertion	16S rRNA		NR	0
3205_C>CA	8	0	insertion	16S rRNA		NR	0
3211_C>CT	8	0	insertion	16S rRNA		NR	0
3212_C>T	8	0	transition	16S rRNA		Y	0.00124
3214_C>A	8	0	transversion	16S rRNA		NR	0
3221_A>T	8	0	transversion	16S rRNA		NR	0
16172_TCCACATCAAAA>T	8	5	deletion	D-loop		NR	0
200_A>G	8	4	transition	D-loop		Y	0.02813
207_G>A	8	7	transition	D-loop		Y	0.04673
1018_G>A	8	0	transition	12S rRNA		Y	0.07126
1733_C>T	8	0	transition	16S rRNA		Y	0.00112
2762_C>T	8	0	transition	16S rRNA		Y	0.00023
2769_A>G	8	0	transition	16S rRNA		Y	6e-05
2770_C>T	8	0	transition	16S rRNA		NR	0
4940_C>T	8	0	transition	ND2	Leu→Leu	Y	6e-05
5147_G>A	8	2	transition	ND2	Thr→Thr	Y	0.04101
11764_A>G	8	0	transition	ND4	Glu→Glu	Y	0.00026
11767_C>A	8	0	transversion	ND4	Arg→Arg	NR	0
13563_A>G	8	6	transition	ND5	Leu→Leu	Y	0.00688
16192_C>T	8	5	transition	D-loop		Y	0.04368	Status: ReportedMelanoma patients
16274_G>A	8	4	transition	D-loop		Y	0.02257
2400_CAAGT>C	8	3	deletion	16S rRNA		NR	0
2501_C>T	8	0	transition	16S rRNA		Y	5e-05
14362_C>T	8	0	transition	ND6	Leu→Leu	Y	5e-05
14368_C>T	8	0	transition	ND6	Leu→Leu	Y	0.00013
14305_G>A	8	2	transition	ND6	Ser→Ser	Y	0.00698
1005_T>C	8	7	transition	12S rRNA		Y	0.00444	Status: UnclearDEAF
7828_A>G	8	7	transition	COX2	Leu→Leu	Y	0.00558
10535_T>C	8	7	transition	ND4L	Tyr→Tyr	Y	0.00357
10586_G>A	8	7	transition	ND4L	Ser→Ser	Y	0.01585
12338_T>C	8	7	transition	ND5	Met→Thr	Y	0.00331	Status: Conflicting reportsDEAF1555 increased penetrance / LHON / MIDD
195_T>C	8	9	transition	D-loop		Y	0.18871	Status: ReportedBD-associated / melanoma pts
16189_T>C	8	4	transition	D-loop		Y	0.24658	Status: ReportedDiabetes / Cardiomyopathy /cancer risk / mtDNA copy nbr / Metabolic Syndrome / Melanoma patients
6960_C>T	7	4	transition	COX1	Leu→Leu	Y	0.01015
16266_C>A	7	4	transversion	D-loop		Y	0.01147
1107_T>C	7	2	transition	12S rRNA		Y	0.0068
5301_A>G	7	2	transition	ND2	Ile→Val	Y	0.00814
10397_A>G	7	3	transition	ND3	Trp→Trp	Y	0.00761
4991_G>A	7	1	transition	ND2	Gln→Gln	Y	0.00473
7521_G>A	7	2	transition	tRNA		Y	0.07154
16390_G>A	7	3	transition	D-loop		Y	0.05383	Status: ReportedPOAG - potential for association
16184_C>T	7	1	transition	D-loop		Y	0.00721
14311_T>C	6	1	transition	ND6	Val→Val	Y	0.00176
2158_T>*	6	0	deletion	16S rRNA		NR	0
3087_C>G	6	0	transversion	16S rRNA		NR	0
3088_C>T	6	0	transition	16S rRNA		NR	0
3089_A>G	6	0	transition	16S rRNA		Y	2e-05
3093_C>T	6	0	transition	16S rRNA		Y	0
3110_C>T	6	0	transition	16S rRNA		Y	0.00015
3112_A>AC	6	0	insertion	16S rRNA		NR	0
3116_C>T	6	0	transition	16S rRNA		Y	0.00212
16179_CA>C	6	1	deletion	D-loop		NR	0
9180_A>G	6	3	transition	ATP6	Val→Val	Y	0.0084
11944_T>C	6	3	transition	ND4	Leu→Leu	Y	0.02897
12026_A>G	6	1	transition	ND4	Ile→Val	Y	0.00436	Status: ReportedDM
16266_C>T	6	2	transition	D-loop		Y	0.01546
827_A>G	6	8	transition	12S rRNA		Y	0.02581	Status: Conflicting reportsDEAF
15535_C>T	6	8	transition	CYTB	Asn→Asn	Y	0.0239
1036_AAC>A	6	0	deletion	12S rRNA		NR	0
1052_C>G	6	0	transversion	12S rRNA		NR	0
1057_G>A	6	0	transition	12S rRNA		Y	0
10810_T>C	6	1	transition	ND4	Leu→Leu	Y	0.04488
16309_A>G	6	2	transition	D-loop		Y	0.02558
5601_C>T	6	6	transition	tRNA		Y	0.00963	Status: ReportedPossible helper mutation in maternally inherited hypertension and in LHON
9575_G>A	6	5	transition	COX3	Pro→Pro	Y	0.00672
11914_G>A	6	11	transition	ND4	Thr→Thr	Y	0.10473	Status: ReportedPossible susceptibility to bullous pemphigoid
14978_A>G	6	5	transition	CYTB	Ile→Val	Y	0.00291
16189_T>*	6	2	deletion	D-loop		Y	0.00588
2416_T>A	6	2	transversion	16S rRNA		NR	0
2477_G>A	6	0	transition	16S rRNA		Y	0
2480_A>G	6	0	transition	16S rRNA		NR	0
2514_C>A	6	0	transversion	16S rRNA		NR	0
2577_C>T	6	0	transition	16S rRNA		Y	0
2581_A>G	6	0	transition	16S rRNA		Y	0.00278
14371_T>C	6	0	transition	ND6	Gly→Gly	Y	0.00242
14377_C>T	6	0	transition	ND6	Glu→Glu	Y	0.00013
12361_A>G	6	2	transition	ND5	Thr→Ala	Y	0.00661	Status: ReportedNon-alcoholic fatty liver disease
14280_A>G	6	0	transition	ND6	Ser→Pro	Y	0.00118
16243_T>C	6	2	transition	D-loop		Y	0.01989
5465_T>C	6	6	transition	ND2	Leu→Leu	Y	0.03878
9123_G>A	6	6	transition	ATP6	Leu→Leu	Y	0.04462
6647_A>G	6	1	transition	COX1	Leu→Leu	Y	0.0031
8718_A>G	6	0	transition	ATP6	Lys→Lys	Y	0.00247
16257_C>CA	6	1	insertion	D-loop		Y	0
7681_C>T	6	0	transition	COX2	Phe→Phe	Y	0.00255
7693_C>T	6	0	transition	COX2	Phe→Phe	Y	0.00045
302_A>ACCCC	6	7	insertion	D-loop		Y	8e-05
183_A>G	5	0	transition	D-loop		Y	0.00608
456_C>T	5	5	transition	D-loop		Y	0.02471
752_C>T	5	1	transition	12S rRNA		Y	0.00373
9548_G>A	5	6	transition	COX3	Gly→Gly	Y	0.01543
499_G>A	5	5	transition	D-loop		Y	0.03765	Status: ReportedEndometriosis / possible protective factor for high altitude sicknes
4820_G>A	5	6	transition	ND2	Glu→Glu	Y	0.02595
13590_G>A	5	4	transition	ND5	Leu→Leu	Y	0.05399	Status: ReportedPossible protective factor for high altitude sickness
16136_T>C	5	4	transition	D-loop		Y	0.00821
979_C>T	5	0	transition	12S rRNA		Y	0.00103
1039_A>G	5	0	transition	12S rRNA		Y	0.00074
1541_T>C	5	1	transition	12S rRNA		Y	0.00281
2778_T>C	5	0	transition	16S rRNA		Y	5e-05
2788_C>T	5	0	transition	16S rRNA		Y	2e-05
2798_A>G	5	0	transition	16S rRNA		Y	0
2800_T>G	5	0	transversion	16S rRNA		NR	0
10846_C>T	5	0	transition	ND4	Thr→Thr	Y	6e-05
13581_T>C	5	0	transition	ND5	Ala→Ala	Y	0.00057
9377_A>G	5	5	transition	COX3	Trp→Trp	Y	0.00842
14200_T>C	5	3	transition	ND6	Trp→Trp	Y	0.00305
16227_A>G	5	3	transition	D-loop		Y	0.00383
16180_A>C	5	2	transversion	D-loop		Y	0.00031
151_C>T	5	4	transition	D-loop		Y	0.03169
2388_A>ATAAATAAT	5	0	insertion	16S rRNA		NR	0
2393_C>G	5	0	transversion	16S rRNA		NR	0
2394_AACC>A	5	0	deletion	16S rRNA		NR	0
2443_C>T	5	0	transition	16S rRNA		Y	3e-05
2492_G>T	5	0	transversion	16S rRNA		NR	0
2613_T>C	5	0	transition	16S rRNA		Y	0
8455_C>T	5	0	transition	ATP8	Asn→Asn	Y	0.00063
8461_C>T	5	0	transition	ATP8	Asn→Asn	Y	0.00021
8466_ACC>A	5	0	deletion	ATP8		NR	0
8469_T>TTC	5	0	insertion	ATP8		NR	0
8472_CT>C	5	0	deletion	ATP8		NR	0
8476_C>T	5	0	transition	ATP8	Pro→Pro	Y	8e-05
8485_G>A	5	0	transition	ATP8	Lys→Lys	Y	0.00344
8491_A>T	5	0	transversion	ATP8	Met→Ile	NR	0
14326_T>C	5	0	transition	ND6	Val→Val	Y	0.00026
1598_G>A	5	3	transition	12S rRNA		Y	0.01091
8829_C>T	5	3	transition	ATP6	Asn→Asn	Y	0.00278
15223_C>T	5	2	transition	CYTB	Asp→Asp	Y	0.00301
15508_C>T	5	2	transition	CYTB	Asp→Asp	Y	0.00296
15851_A>G	5	2	transition	CYTB	Ile→Val	Y	0.00301
15927_G>A	5	3	transition	tRNA		Y	0.00963	Status: ReportedLHON / Multiple Sclerosis / DEAF1555 increased penetrance / CHD
16235_A>G	5	1	transition	D-loop		Y	0.00766
16171_A>C	5	8	transversion	D-loop		Y	0.00016
5978_A>G	5	2	transition	COX1	Trp→Trp	Y	0.0063
6665_C>T	5	0	transition	COX1	Ile→Ile	Y	0.00034
16185_C>T	5	6	transition	D-loop		Y	0.0111
15784_T>C	5	8	transition	CYTB	Pro→Pro	Y	0.03259	Status: ReportedPOAG - potential for association
2572_C>T	5	0	transition	16S rRNA		NR	0
2589_A>G	5	0	transition	16S rRNA		Y	0.0001
2638_T>C	5	0	transition	16S rRNA		Y	0.00031
3061_G>A	5	0	transition	16S rRNA		Y	0
2080_T>C	5	0	transition	16S rRNA		Y	0.00068
12358_A>G	5	3	transition	ND5	Thr→Ala	Y	0.01496
5231_G>A	5	7	transition	ND2	Leu→Leu	Y	0.0206
5417_G>A	5	4	transition	ND2	Gln→Gln	Y	0.01112
11410_T>C	4	1	transition	ND4	Pro→Pro	Y	0.00197
12091_T>C	4	1	transition	ND4	Ile→Ile	Y	0.01299
16162_A>G	4	5	transition	D-loop		Y	0.01891	Status: ReportedPossible susceptibility to bullous pemphigoid
1106_C>T	4	0	transition	12S rRNA		Y	0.00063
4456_C>T	4	0	transition	tRNA		Y	8e-05	Status: ReportedPoss. hypertension factor
12714_T>C	4	1	transition	ND5	Ile→Ile	Y	0.00344
13488_T>C	4	0	transition	ND5	Pro→Pro	Y	0.00166
13491_C>T	4	0	transition	ND5	Phe→Phe	NR	0.00011
13517_A>T	4	0	transversion	ND5	His→Leu	Y	2e-05
13531_G>A	4	0	transition	ND5	Ala→Thr	Y	0
13548_A>C	4	0	transversion	ND5	Thr→Thr	NR	0
13579_G>A	4	0	transition	ND5	Ala→Thr	Y	2e-05
13602_T>C	4	1	transition	ND5	Tyr→Tyr	Y	0.00108
14587_A>G	4	3	transition	ND6	Gly→Gly	Y	0.00583
1119_T>C	4	3	transition	12S rRNA		Y	0.00533	Status: ReportedPossible role in high altitude sickness
15346_G>A	4	3	transition	CYTB	Leu→Leu	Y	0.00758
14334_C>T	4	0	transition	ND6	Val→Ile	Y	0.00034
14350_C>T	4	0	transition	ND6	Glu→Glu	Y	0.00031
14352_C>T	4	0	transition	ND6	Glu→Lys	NR	0
14356_C>T	4	0	transition	ND6	Val→Val	Y	0.00168
14374_T>C	4	0	transition	ND6	Val→Val	Y	0.0027
14380_C>T	4	0	transition	ND6	Met→Met	Y	5e-05
14383_C>T	4	0	transition	ND6	Ala→Ala	Y	0.0001
14389_C>T	4	0	transition	ND6	Gly→Gly	Y	8e-05
103_G>A	4	3	transition	D-loop		Y	0.00346
2092_C>G	4	0	transversion	16S rRNA		NR	0
2404_T>C	4	0	transition	16S rRNA		Y	0.00123
14287_T>C	4	1	transition	ND6	Gly→Gly	Y	0.00069
14470_T>C	4	2	transition	ND6	Gly→Gly	Y	0.01866
15662_A>G	4	2	transition	CYTB	Ile→Val	Y	0.0033	Status: ReportedComplex mitochondriopathy-associated
8563_A>G	4	1	transition	ATP8; ATP6	Pro→Pro; Thr→Ala	Y	0.00307
11536_C>T	4	1	transition	ND4	Tyr→Tyr	Y	0.00208
16126_T>C	4	2	transition	D-loop		Y	0.11688
16183_A>G	4	1	transition	D-loop		Y	0.00115
16260_C>T	4	8	transition	D-loop		Y	0.01277
4895_A>G	4	1	transition	ND2	Met→Met	Y	0.00121
16284_A>G	4	2	transition	D-loop		Y	0.00396
234_A>G	4	1	transition	D-loop		Y	0.00564
10454_T>C	4	1	transition	tRNA		Y	0.00373	Status: ReportedPossible deafness or maternally inherited hypertension risk factor
16399_A>G	4	3	transition	D-loop		Y	0.02644
5894_A>AC	4	1	insertion	Other non-coding		Y	0.01265
2563_T>C	4	0	transition	16S rRNA		Y	3e-05
2639_C>A	4	0	transversion	16S rRNA		Y	2e-05	Status: ReportedRare mutation in a single POAG patient
3250_T>C	4	0	transition	tRNA		Y	0	Status: ReportedMM / CPEO / cardiomyopathy
6734_G>A	4	0	transition	COX1	Met→Met	Y	0.0069
12372_G>A	4	4	transition	ND5	Leu→Leu	Y	0.13826	Status: Reported [B]Altered brain pH / sCJD patients; AD risk in certain haplogroups
16257_C>A	4	3	transversion	D-loop		Y	0.00543
1322_C>T	4	0	transition	12S rRNA		NR	0
2570_C>T	4	0	transition	16S rRNA		Y	0
2584_C>T	4	0	transition	16S rRNA		Y	0
870_C>T	4	0	transition	12S rRNA		Y	0.00118
877_G>C	4	0	transversion	12S rRNA		NR	0
10325_G>A	3	5	transition	ND3	Met→Met	Y	0.00527
153_A>G	3	0	transition	D-loop		Y	0.03592
955_A>AAT	3	0	insertion	12S rRNA		NR	0
956_C>T	3	0	transition	12S rRNA		Y	0.00019
961_TCCC>T	3	0	deletion	12S rRNA		NR	0
1040_T>C	3	0	transition	12S rRNA		Y	0.0033
1451_T>G	3	0	transversion	12S rRNA		NR	0
2858_A>G	3	0	transition	16S rRNA		Y	8e-05
3204_C>T	3	0	transition	16S rRNA		Y	0.00299
3316_G>A	3	4	transition	ND1	Ala→Thr	Y	0.00958	Status: Reported; hg D1 D2 M33 R30 markerDiabetes / LHON / PEO / vascular dementia
4318_C>T	3	0	transition	tRNA		Y	6e-05
5320_C>T	3	0	transition	ND2	Thr→Ile	Y	8e-05
6815_T>C	3	0	transition	COX1	Tyr→Tyr	Y	0.01443
7810_C>T	3	1	transition	COX2	Leu→Leu	Y	0.00021
11254_T>C	3	0	transition	ND4	Ile→Ile	Y	0.00068
13474_T>C	3	0	transition	ND5	Leu→Leu	Y	0.00068
13476_A>T	3	0	transversion	ND5	Leu→Phe	NR	0
13145_G>A	3	1	transition	ND5	Ser→Asn	Y	0.01015
16286_C>T	3	0	transition	D-loop		Y	0.0047
3497_C>T	3	2	transition	ND1	Ala→Val	Y	0.00344	Status: Reported / SecondaryLHON
193_A>G	3	0	transition	D-loop		Y	0.00089
3552_T>A	3	3	transversion	ND1	Ala→Ala	Y	0.03482	Status: Reported; hg C markerResistance to high altitude pulmonary edema (HAPE) / matrilineal hypertension
5821_G>A	3	2	transition	tRNA		Y	0.00604	Status: ReportedDEAF helper mut.
6338_A>G	3	2	transition	COX1	Leu→Leu	Y	0.00344
9545_A>G	3	4	transition	COX3	Gly→Gly	Y	0.04534
13263_A>G	3	3	transition	ND5	Gln→Gln	Y	0.03629
14318_T>C	3	3	transition	ND6	Asn→Ser	Y	0.03505
16327_C>T	3	3	transition	D-loop		Y	0.04269
7805_G>A	3	0	transition	COX2	Val→Ile	Y	0.00785
8392_G>A	3	1	transition	ATP8	Trp→Trp	Y	0.00696
8784_A>G	3	1	transition	ATP6	Gly→Gly	Y	0.00512
930_G>A	3	0	transition	12S rRNA		Y	0.02085
8200_T>C	3	0	transition	COX2	Ser→Ser	Y	0.0038
9382_G>T	3	5	transversion	COX3	Arg→Leu	NR	0
15323_G>A	3	0	transition	CYTB	Ala→Thr	Y	0.00572
15497_G>A	3	0	transition	CYTB	Gly→Ser	Y	0.00546	Status: ReportedEXIT / Obesity
11204_T>C	3	1	transition	ND4	Phe→Leu	Y	0.00297
16325_T>C	3	2	transition	D-loop		Y	0.03267
9254_A>G	3	0	transition	COX3	Trp→Trp	Y	0.00861
10238_T>C	3	2	transition	ND3	Ile→Ile	Y	0.05761
15292_C>T	3	0	transition	CYTB	His→His	Y	0.00016
14308_T>C	3	0	transition	ND6	Gly→Gly	Y	0.01731
16291_C>T	3	5	transition	D-loop		Y	0.02652
189_A>G	3	3	transition	D-loop		Y	0.05061
6956_T>C	3	0	transition	COX1	Gly→Gly	Y	0.00079
14384_G>A	3	0	transition	ND6	Ala→Val	Y	0.00155
1040_T>TGC	3	0	insertion	12S rRNA		NR	0
7076_A>G	3	0	transition	COX1	Gly→Gly	Y	0.00575
14383_CGCT>C	3	0	deletion	ND6		NR	0
14387_AACCCCACTAAAACAC>A	3	0	deletion	ND6		NR	0
14404_CACCAAG>C	3	0	deletion	ND6		NR	0
1927_G>A	3	0	transition	16S rRNA		Y	0.00052
6599_A>G	3	1	transition	COX1	Gln→Gln	Y	0.00176
15930_G>A	3	5	transition	tRNA		Y	0.0212	Status: ReportedPossible DEAF risk factor
16263_TC>T	3	1	deletion	D-loop		NR	0
6752_A>G	3	7	transition	COX1	Leu→Leu	Y	0.0069
9090_T>C	3	7	transition	ATP6	Ser→Ser	Y	0.00485
16086_T>C	3	3	transition	D-loop		Y	0.0217
6179_G>A	3	0	transition	COX1	Met→Met	Y	0.00325
8684_C>T	3	0	transition	ATP6	Thr→Ile	Y	0.00934
3908_C>T	3	5	transition	ND1	Ala→Val	NR	0
2612_C>T	3	0	transition	16S rRNA		NR	0
2628_T>A	3	0	transversion	16S rRNA		NR	0
14299_T>C	3	0	transition	ND6	Met→Met	Y	0.00078
16248_C>T	3	2	transition	D-loop		Y	0.00524
3394_T>C	3	1	transition	ND1	Tyr→His	Y	0.01328	Status: Reported [VUS] -population dependent; hg M9 markerLHON / Diabetes / CPTdeficiency / high altitude adaptation
11147_T>C	3	0	transition	ND4	Leu→Leu	Y	0.00055
5585_G>A	3	1	transition	Other non-coding		Y	0.00913
13044_C>T	3	0	transition	ND5	Ala→Ala	Y	0.00027
318_T>C	3	5	transition	D-loop		Y	0.00325
16183_A>C	3	0	transversion	D-loop		Y	0.12916	Status: ReportedMelanoma patients
16266_C>G	3	0	transversion	D-loop		Y	0.00134
1382_A>C	3	6	transversion	12S rRNA		Y	0.00315	Status: ReportedLongevity / T2D susceptibility
8020_G>A	3	6	transition	COX2	Pro→Pro	Y	0.00868
8964_C>T	3	6	transition	ATP6	Thr→Thr	Y	0.00913
9296_C>T	3	6	transition	COX3	Gly→Gly	Y	0.00239
9824_T>A	3	6	transversion	COX3	Leu→Leu	Y	0.00309
7013_G>A	3	0	transition	COX1	Thr→Thr	Y	0.00154
7022_T>C	3	1	transition	COX1	Val→Val	Y	0.00247
15670_T>C	3	2	transition	CYTB	His→His	Y	0.01482
11696_G>A	3	3	transition	ND4	Val→Ile	Y	0.00591	Status: Reported / possibly synergisticLHON / LDYT / DEAF / hypertension helper mut.
16221_C>T	3	1	transition	D-loop		Y	0.00656
883_T>G	3	0	transversion	12S rRNA		NR	0
2560_G>A	3	0	transition	16S rRNA		Y	0
2567_G>A	3	0	transition	16S rRNA		Y	0
215_A>G	2	2	transition	D-loop		Y	0.00884
5237_G>A	2	1	transition	ND2	Pro→Pro	Y	0.00524
10523_A>G	2	2	transition	ND4L	Gly→Gly	Y	0.00212
16207_A>G	2	1	transition	D-loop		Y	0.0032
2772_C>T	2	0	transition	16S rRNA		Y	0.00313
3342_C>T	2	0	transition	ND1	Pro→Pro	Y	0.00071
5222_A>G	2	0	transition	ND2	Leu→Leu	Y	0.00044
10286_A>G	2	0	transition	ND3	Pro→Pro	Y	0.00276
12397_A>G	2	0	transition	ND5	Thr→Ala	Y	0.00614	Status: ReportedPD, early onset
4850_C>T	2	1	transition	ND2	Gly→Gly	Y	0.01288
5442_T>C	2	1	transition	ND2	Phe→Leu	Y	0.04206
11665_C>T	2	1	transition	ND4	Leu→Leu	Y	0.01328
16295_C>T	2	0	transition	D-loop		Y	0.01703
6023_G>A	2	1	transition	COX1	Glu→Glu	Y	0.00761
6413_T>C	2	1	transition	COX1	Asn→Asn	Y	0.00585
984_C>G	2	0	transversion	12S rRNA		NR	0
2831_G>C	2	0	transversion	16S rRNA		Y	0
2834_C>T	2	0	transition	16S rRNA		Y	0.00011
2837_A>G	2	0	transition	16S rRNA		NR	0
2849_G>A	2	0	transition	16S rRNA		Y	0.00021
2850_T>C	2	0	transition	16S rRNA		Y	0.00207
2857_T>C	2	1	transition	16S rRNA		Y	0.00076
2887_T>C	2	1	transition	16S rRNA		Y	0.00292
4312_C>T	2	0	transition	tRNA		Y	0.0272
6410_C>T	2	0	transition	COX1	Ile→Ile	Y	0.00061
7496_T>C	2	0	transition	tRNA		Y	5e-05	Status: ReportedHearing Loss
7497_G>A	2	0	transition	tRNA		Y	2e-05	Status: Cfrm [LP]MM / EXIT
7503_C>T	2	0	transition	tRNA		Y	0
11197_C>T	2	0	transition	ND4	Gly→Gly	Y	0.00197
11233_T>C	2	0	transition	ND4	Leu→Leu	Y	0.00055
11260_T>C	2	0	transition	ND4	Thr→Thr	Y	0.00165
11662_T>C	2	0	transition	ND4	Ile→Ile	Y	0.00029
11708_A>G	2	0	transition	ND4	Ile→Val	Y	0.00048
12630_G>A	2	1	transition	ND5	Trp→Trp	Y	0.00501
14457_T>C	2	1	transition	ND6	Met→Val	Y	0
16148_C>T	2	1	transition	D-loop		Y	0.02883
7181_C>T	2	0	transition	COX1	Phe→Phe	Y	0.00048
9300_G>A	2	0	transition	COX3	Ala→Thr	Y	0.00339
12408_T>C	2	1	transition	ND5	Val→Val	Y	0.00152
352_A>AC	2	0	insertion	D-loop		Y	0.00094
3571_C>T	2	1	transition	ND1	Leu→Phe	Y	0.00225	Status: ReportedPossible LHON helper mut / idiopathic epilepsy
16335_A>G	2	2	transition	D-loop		Y	0.00488
16051_A>G	2	3	transition	D-loop		Y	0.02565	Status: ReportedPossible susceptibility to bullous pemphigoid
8380_T>C	2	0	transition	ATP8	Asn→Asn	Y	0.00048
8383_T>C	2	0	transition	ATP8	Thr→Thr	Y	0.0027
8386_C>T	2	0	transition	ATP8	Thr→Thr	Y	0.00039
8401_A>C	2	0	transversion	ATP8	Met→Ile	NR	0
8410_C>A	2	0	transversion	ATP8	Pro→Pro	NR	0
8419_T>C	2	0	transition	ATP8	Leu→Leu	Y	0.00069
8428_C>T	2	0	transition	ATP8	Phe→Phe	Y	0.01149
10604_T>C	2	1	transition	ND4L	Thr→Thr	Y	0.00089
548_C>T	2	2	transition	D-loop		Y	0.00082
10211_C>T	2	2	transition	ND3	Phe→Phe	Y	0.00252
955_A>AC	2	3	insertion	12S rRNA		Y	0.00629	Status: ReportedPossibly DEAF-associated
6626_T>C	2	0	transition	COX1	Pro→Pro	Y	0.00011
9966_G>A	2	2	transition	COX3	Val→Ile	Y	0.00653	Status: ReportedLHON possible helper variant
961_T>C	2	3	transition	12S rRNA		Y	0.00903	Status: UnclearDEAF, possibly LVNC-associated
6671_T>C	2	0	transition	COX1	His→His	Y	0.00729
3908_C>CAAGGT	2	1	insertion	ND1		NR	0
12612_A>G	2	0	transition	ND5	Val→Val	Y	0.05262
16203_A>G	2	4	transition	D-loop		Y	0.0017
2389_C>T	2	0	transition	16S rRNA		Y	0.00158
3398_T>C	2	1	transition	ND1	Met→Thr	Y	0.00485	Status: ReportedDMDF+HCM / GDM / possibly LVNC cardiomyopathy-associated
65_T>G	2	1	transversion	D-loop		Y	0.0001
512_AGC>A	2	1	deletion	D-loop		NR	0
14757_T>C	2	0	transition	CYTB	Met→Thr	Y	0.00115
16256_C>T	2	2	transition	D-loop		Y	0.03221
11854_T>C	2	0	transition	ND4	Ala→Ala	Y	0.0043
16465_C>T	2	1	transition	D-loop		Y	0.00377
8459_A>G	2	0	transition	ATP8	Asn→Asp	Y	0.00194
14067_C>T	2	0	transition	ND5	Thr→Thr	Y	0.00128
16320_C>T	2	1	transition	D-loop		Y	0.02571
7064_T>C	2	0	transition	COX1	Phe→Phe	Y	0.0006
7133_C>T	2	0	transition	COX1	Ala→Ala	Y	0
131_T>C	2	1	transition	D-loop		Y	0.00283
15850_T>C	2	1	transition	CYTB	Thr→Thr	Y	0.00139
16463_A>G	2	1	transition	D-loop		Y	0.00291
4703_T>C	2	0	transition	ND2	Asn→Asn	Y	0.00593
9055_G>A	2	0	transition	ATP6	Ala→Thr	Y	0.04158	Status: ReportedPD protective factor
16171_A>G	2	0	transition	D-loop		Y	0.00268
2143_G>A	2	0	transition	16S rRNA		Y	0
12588_C>T	2	1	transition	ND5	Tyr→Tyr	Y	0.00026
13395_A>G	2	1	transition	ND5	Glu→Glu	Y	0.00609
15475_A>G	2	1	transition	CYTB	Thr→Thr	Y	0.00065
15939_CT>C	2	1	deletion	tRNA		NR	0
182_C>T	2	1	transition	D-loop		Y	0.02472
16164_A>G	2	1	transition	D-loop		Y	0.00236
294_T>C	2	0	transition	D-loop		Y	0.00099
3335_T>C	2	0	transition	ND1	Ile→Thr	Y	0.00102	Status: ReportedLHON
9804_G>A	2	2	transition	COX3	Ala→Thr	Y	0.00296	Status: Reported [VUS]LHON / MS
15106_G>A	2	0	transition	CYTB	Leu→Leu	Y	0.00262
11002_A>G	2	1	transition	ND4	Gln→Gln	Y	0.01152
513_G>GCA	2	2	insertion	D-loop		Y	0.0266
3206_C>T	2	8	transition	16S rRNA		Y	0.00296
8473_T>C	2	8	transition	ATP8	Pro→Pro	Y	0.00986
14979_T>C	2	8	transition	CYTB	Ile→Thr	Y	0.00325
3157_C>T	2	0	transition	16S rRNA		NR	0.00016
3162_C>T	2	0	transition	16S rRNA		Y	0
1041_A>G	2	0	transition	12S rRNA		Y	0.00533
4491_G>A	2	0	transition	ND2	Val→Ile	Y	0.01601	Status: ReportedHigh altitude pulmonary edema susceptibility
16150_C>T	2	0	transition	D-loop		Y	0.00268
16316_A>G	2	1	transition	D-loop		Y	0.00758
574_A>G	2	0	transition	D-loop		Y	0.00024
7492_C>T	2	0	transition	tRNA		Y	0.00016	Status: ReportedHypertension / hearing loss risk factor
9099_C>T	2	0	transition	ATP6	Ile→Ile	Y	0.00031
41_C>T	2	1	transition	D-loop		Y	0.00175
214_A>G	2	1	transition	D-loop		Y	0.00299
3434_A>G	2	1	transition	ND1	Tyr→Cys	Y	0.0079
5913_G>A	2	1	transition	COX1	Asp→Asn	Y	0.00887	Status: ReportedProstate Cancer / hypertension
10320_G>A	2	1	transition	ND3	Val→Ile	Y	0.00545
11065_A>G	2	1	transition	ND4	Leu→Leu	Y	0.0028
3828_A>G	2	0	transition	ND1	Leu→Leu	Y	0.00087
10101_T>C	2	0	transition	ND3	Leu→Leu	Y	0.00249
6293_T>C	2	0	transition	COX1	Pro→Pro	Y	0.00347
14751_C>T	2	0	transition	CYTB	Thr→Ile	Y	0.00074
16299_A>G	2	0	transition	D-loop		Y	0.00375
52_T>C	2	0	transition	D-loop		Y	0.00011
53_G>A	2	0	transition	D-loop		Y	0.00018
54_G>C	2	0	transversion	D-loop		Y	0.00013
65_TG>T	2	1	deletion	D-loop		NR	0
15565_T>C	2	0	transition	CYTB	Tyr→Tyr	Y	0.00184
16242_C>T	2	0	transition	D-loop		Y	0.0057
194_C>T	2	6	transition	D-loop		Y	0.01508
6944_T>C	2	0	transition	COX1	Leu→Leu	Y	0.0001
6950_C>T	2	0	transition	COX1	Thr→Thr	Y	6e-05
12088_C>T	2	0	transition	ND4	Pro→Pro	Y	0.00015
12115_C>T	2	0	transition	ND4	Asp→Asp	Y	0.00015
12136_T>C	2	0	transition	ND4	Ser→Ser	Y	0.00137
12189_T>C	2	0	transition	tRNA		Y	0.00102
12215_T>G	2	0	transversion	tRNA		NR	0
12218_C>T	2	0	transition	tRNA		NR	2e-05
12236_G>A	2	0	transition	tRNA		Y	0.00719	Status: ReportedDEAF
12237_C>T	2	0	transition	tRNA		Y	0.00042
13768_T>C	2	0	transition	ND5	Phe→Leu	Y	0.00204
8862_A>G	2	0	transition	ATP6	Thr→Thr	Y	6e-05
4732_A>G	2	0	transition	ND2	Asn→Ser	Y	0.00609
5508_T>C	2	0	transition	ND2	Leu→Leu	Y	0.0006
10235_T>C	2	0	transition	ND3	Ala→Ala	Y	0.00092
10976_C>T	2	0	transition	ND4	Leu→Leu	Y	0.00252
14476_G>A	2	0	transition	ND6	Val→Val	Y	0.00304
16232_C>A	2	0	transversion	D-loop		Y	0.00254
654_T>C	2	0	transition	12S rRNA		Y	0.00031
3687_C>T	2	0	transition	ND1	Tyr→Tyr	Y	0.00068
6365_T>C	2	0	transition	COX1	Gly→Gly	Y	0.00238
8347_A>G	2	0	transition	tRNA		Y	0.00032	Status: ReportedPoss. hypertension factor
8531_A>G	2	0	transition	ATP8; ATP6	Thr→Ala; Asn→Ser	Y	0.0006
13287_C>T	2	0	transition	ND5	Ile→Ile	Y	0.00081
5100_C>T	2	0	transition	ND2	Leu→Leu	Y	0.00048
9758_T>C	2	0	transition	COX3	Ser→Ser	Y	0.00328
9101_T>G	2	1	transversion	ATP6	Ile→Ser	Y	0.00029
11239_A>G	2	1	transition	ND4	Leu→Leu	Y	0.00079
5263_C>T	2	1	transition	ND2	Ala→Val	Y	0.00515
3600_C>T	2	1	transition	ND1	Leu→Leu	Y	0.00011
6383_G>A	2	0	transition	COX1	Gly→Gly	Y	0.00124
3290_T>C	2	2	transition	tRNA		Y	0.00213	Status: ReportedPoss. hypertension factor
8149_A>G	2	0	transition	COX2	Arg→Arg	Y	0.00827
4386_T>C	2	0	transition	tRNA		Y	0.00305	Status: Conflicting reportsHeart disease / myopathy / hypertension
12007_G>A	2	1	transition	ND4	Trp→Trp	Y	0.05982
16355_C>T	2	3	transition	D-loop		Y	0.01399
13722_A>G	2	0	transition	ND5	Leu→Leu	Y	0.00748
8603_T>C	2	0	transition	ATP6	Phe→Ser	Y	0.0028
4853_G>A	2	1	transition	ND2	Leu→Leu	Y	0.00246
14269_A>G	2	0	transition	ND6	Ile→Ile	Y	5e-05
13105_A>G	2	2	transition	ND5	Ile→Val	Y	0.0665
2168_T>C	2	0	transition	16S rRNA		Y	0
11151_C>T	2	3	transition	ND4	Ala→Val	Y	0.00265
16187_CCT>C	2	1	deletion	D-loop		NR	0
275_G>A	2	1	transition	D-loop		Y	0.00018
3753_T>C	2	2	transition	ND1	Ile→Ile	Y	0.001
10084_T>C	2	1	transition	ND3	Ile→Thr	Y	0.00897
11323_C>T	2	1	transition	ND4	Asn→Asn	Y	0.00011
2541_C>T	2	0	transition	16S rRNA		Y	2e-05
2543_C>T	2	0	transition	16S rRNA		NR	0
11149_G>A	2	0	transition	ND4	Leu→Leu	Y	0.00147
63_T>C	1	0	transition	D-loop		Y	0.00163
64_C>T	1	0	transition	D-loop		Y	0.02951
66_G>A	1	0	transition	D-loop		Y	0.001
5054_G>A	1	0	transition	ND2	Pro→Pro	Y	0.00394
6185_T>C	1	0	transition	COX1	Phe→Phe	Y	0.0283
6575_A>G	1	0	transition	COX1	Gly→Gly	Y	0.00092
7894_A>AGGTTAGCGATGGAGGTAGGATTGGTGCTGTGGGTGAAAGAGTATGATGGGGTGG	1	0	insertion	COX2		NR	0
8251_G>A	1	0	transition	COX2	Gly→Gly	Y	0.05717
9287_G>A	1	0	transition	COX3	Met→Met	Y	0.00058
10268_C>T	1	0	transition	ND3	Ala→Ala	Y	0.00223
12850_A>G	1	0	transition	ND5	Ile→Val	Y	0.00097
14390_C>CTTGGTGG	1	0	insertion	ND6		NR	0
14860_C>T	1	1	transition	CYTB	Gly→Gly	Y	8e-05
16381_T>C	1	1	transition	D-loop		Y	0.0028
10086_A>G	1	0	transition	ND3	Asn→Asp	Y	0.00753	Status: ReportedHypertensive end-stage renal disease
10508_C>T	1	0	transition	ND4L	Thr→Thr	Y	0.00015
13174_T>C	1	0	transition	ND5	Leu→Leu	Y	0.00078
16179_CA>*	1	0	deletion	D-loop		Y	0
5303_C>A	1	0	transversion	ND2	Ile→Met	NR	0
10142_C>T	1	1	transition	ND3	Asn→Asn	Y	0.01134	Status: ReportedRecurrent pregnancy loss
3882_G>A	1	0	transition	ND1	Glu→Glu	Y	0.00407
4947_T>C	1	0	transition	ND2	Leu→Leu	Y	0.00073
7960_A>G	1	0	transition	COX2	Pro→Pro	Y	0.00407
11186_C>T	1	0	transition	ND4	Leu→Leu	Y	2e-05
13425_C>T	1	0	transition	ND5	Leu→Leu	NR	0
15787_T>C	1	0	transition	CYTB	Phe→Phe	Y	0.0006
15924_A>G	1	4	transition	tRNA		Y	0.03524	Status: ReportedLIMM
2623_A>G	1	0	transition	16S rRNA		Y	0.00015
3528_C>T	1	0	transition	ND1	Ala→Ala	Y	0.00061
10364_G>A	1	0	transition	ND3	Leu→Leu	Y	0.00076
11365_T>C	1	0	transition	ND4	Ala→Ala	Y	0.00229	Status: Reportedfound in HCM patient
12940_G>A	1	0	transition	ND5	Ala→Thr	Y	0.009
8185_T>C	1	0	transition	COX2	Cys→Cys	Y	0.00027
2220_A>G	1	1	transition	16S rRNA		Y	0.0026
4092_G>A	1	1	transition	ND1	Lys→Lys	Y	0.00244
4622_T>C	1	0	transition	ND2	Arg→Arg	Y	0.00024
5894_A>ACC	1	0	insertion	Other non-coding		Y	0.00123
5894_A>ACCC	1	0	insertion	Other non-coding		Y	0.00027
6216_T>C	1	1	transition	COX1	Leu→Leu	Y	0.00525
16164_A>C	1	0	transversion	D-loop		Y	2e-05
2710_C>A	1	0	transversion	16S rRNA		NR	0
2881_C>T	1	0	transition	16S rRNA		Y	3e-05
2884_CTA>C	1	0	deletion	16S rRNA		NR	0
2889_C>CGT	1	0	insertion	16S rRNA		NR	0
2891_C>T	1	0	transition	16S rRNA		Y	0
7705_T>C	1	1	transition	COX2	Tyr→Tyr	Y	0.00394
11176_G>A	1	1	transition	ND4	Gln→Gln	Y	0.01535
11281_A>G	1	0	transition	ND4	Leu→Leu	Y	2e-05
11284_C>T	1	0	transition	ND4	Asn→Asn	Y	8e-05
11291_C>T	1	0	transition	ND4	Leu→Leu	Y	6e-05
12557_C>T	1	0	transition	ND5	Thr→Ile	Y	0.00265
14428_C>T	1	0	transition	ND6	Trp→Trp	Y	0.00018
3308_T>C	1	0	transition	ND1	Met→Thr	Y	0.0069	Status: Reported - possibly synergistic; hg L1b and A2i markerMELAS / DEAF enhancer / hypertension / LVNC / putative LHON
3336_T>C	1	0	transition	ND1	Ile→Ile	Y	0.00378	Status: ReportedCarotid atherosclerosis risk
3644_T>C	1	0	transition	ND1	Val→Ala	Y	0.0037	Status: ReportedBD-associated
5048_T>C	1	0	transition	ND2	Val→Val	Y	0.00281
7673_A>G	1	0	transition	COX2	Ile→Val	Y	0.00139
13677_C>T	1	0	transition	ND5	Asn→Asn	Y	0.00019
14551_A>G	1	0	transition	ND6	Val→Val	Y	0.00019
16174_C>T	1	0	transition	D-loop		Y	0.00414
1716_T>C	1	0	transition	16S rRNA		Y	0.00021
4890_A>G	1	0	transition	ND2	Ile→Val	Y	0.00013
8772_T>C	1	0	transition	ATP6	Thr→Thr	Y	0.00315
14180_T>C	1	3	transition	ND6	Tyr→Cys	Y	0.00375
16486_A>C	1	0	transversion	D-loop		NR	6e-05
5918_T>C	1	0	transition	COX1	Arg→Arg	Y	0.00133
7972_A>G	1	0	transition	COX2	Glu→Glu	Y	0.00069
9899_T>C	1	0	transition	COX3	His→His	Y	0.01168
11101_A>G	1	0	transition	ND4	Glu→Glu	Y	0.00113
15769_A>G	1	0	transition	CYTB	Gln→Gln	Y	0.0006
15928_G>A	1	1	transition	tRNA		Y	0.05169	Status: ReportedMultiple Sclerosis / idiopathic repeat miscarriage / AD protection
735_A>G	1	0	transition	12S rRNA		Y	0.00124	Status: ReportedDEAF
9954_CTA>C	1	0	deletion	COX3		NR	0
6011_T>C	1	0	transition	COX1	Leu→Leu	Y	0.00016
8516_T>C	1	0	transition	ATP8	Trp→Arg	Y	0.00026
13500_T>C	1	0	transition	ND5	Gly→Gly	Y	0.01865
16141_A>G	1	0	transition	D-loop		Y	8e-05
3480_A>G	1	0	transition	ND1	Lys→Lys	Y	0.03807
3819_C>T	1	0	transition	ND1	His→His	Y	0.00129
5836_A>G	1	0	transition	tRNA		Y	0.00226
7771_A>G	1	0	transition	COX2	Glu→Glu	Y	0.01886
8467_C>T	1	0	transition	ATP8	His→His	Y	0.00082
10274_T>C	1	0	transition	ND3	Leu→Leu	Y	0.00259
12426_C>A	1	0	transversion	ND5	Asn→Lys	NR	5e-05
15815_C>T	1	0	transition	CYTB	Leu→Leu	Y	0.00024
16300_A>G	1	1	transition	D-loop		Y	0.00509	Status: ReportedBD-associated
6026_G>A	1	1	transition	COX1	Leu→Leu	Y	0.01685
6260_G>A	1	1	transition	COX1	Glu→Glu	Y	0.00931
16356_T>C	1	2	transition	D-loop		Y	0.02379
593_T>C	1	1	transition	tRNA		Y	0.00519	Status: ReportedNonsyndromic hearing loss / LHON
3696_C>T	1	0	transition	ND1	Ile→Ile	Y	0.00019
6074_C>T	1	0	transition	COX1	Ile→Ile	Y	8e-05
7258_T>C	1	0	transition	COX1	Ile→Thr	Y	0.00107
454_T>G	1	0	transversion	D-loop		NR	0
14608_C>T	1	0	transition	ND6	Lys→Lys	Y	3e-05
70_G>GGGT	1	0	insertion	D-loop		Y	0
73_ATG>A	1	0	deletion	D-loop		NR	0
2158_T>C	1	0	transition	16S rRNA		Y	0.00401	Status: ReportedReduced risk PD
3918_G>A	1	0	transition	ND1	Glu→Glu	Y	0.00826
6323_A>G	1	1	transition	COX1	Gly→Gly	Y	0.00039
7533_C>T	1	0	transition	tRNA		Y	0.00052
7897_G>A	1	0	transition	COX2	Trp→Trp	Y	0.00225
9085_C>T	1	0	transition	ATP6	Pro→Ser	Y	2e-05
9353_C>T	1	0	transition	COX3	Thr→Thr	Y	0.00011
16327_C>A	1	0	transversion	D-loop		Y	0.00108
7364_A>G	1	0	transition	COX1	Glu→Glu	Y	0.00152
13329_C>T	1	0	transition	ND5	Thr→Thr	Y	0.00015
13928_G>A	1	0	transition	ND5	Ser→Asn	Y	0.00068
1222_A>G	1	0	transition	12S rRNA		Y	0.0005
3492_A>G	1	0	transition	ND1	Lys→Lys	Y	0.0006
8762_T>C	1	0	transition	ATP6	Ile→Thr	Y	0.00071
12651_G>C	1	0	transversion	ND5	Leu→Leu	Y	0.00081
16042_G>A	1	0	transition	D-loop		Y	0.00163
16214_C>T	1	0	transition	D-loop		Y	0.00675
238_A>G	1	0	transition	D-loop		Y	0.00026
513_G>A	1	3	transition	D-loop		Y	0.01031
5567_T>C	1	0	transition	tRNA		Y	0.00092	Status: ReportedMyopathy
6446_G>A	1	0	transition	COX1	Thr→Thr	Y	0.00559
6902_A>G	1	0	transition	COX1	Lys→Lys	Y	0.00019
9839_C>T	1	0	transition	COX3	Gly→Gly	Y	0.00037
10907_T>C	1	0	transition	ND4	Phe→Leu	Y	0.00218
11545_T>C	1	0	transition	ND4	Leu→Leu	Y	0.00018
16357_T>C	1	4	transition	D-loop		Y	0.01254
955_A>ACCC	1	0	insertion	12S rRNA		Y	0.00045
955_A>ACCCC	1	0	insertion	12S rRNA		Y	0.00021
1413_T>C	1	0	transition	12S rRNA		Y	0.00133	Status: ReportedDEAF-associated
4418_T>C	1	0	transition	tRNA		Y	0.00118
6530_A>G	1	0	transition	COX1	Leu→Leu	Y	0.00011
12671_C>T	1	0	transition	ND5	Pro→Leu	Y	0
4454_T>C	1	0	transition	tRNA		Y	0.00368	Status: ReportedPossible contributor to mito dysfunction / hypertension
8271_ACCCCC>A	1	0	deletion	Other non-coding		NR	0
8277_TCTAC>T	1	0	deletion	Other non-coding		NR	0
513_GCACA>G	1	2	deletion	D-loop		NR	0
10034_T>C	1	0	transition	tRNA		Y	0.01609
14178_T>C	1	1	transition	ND6	Ile→Val	Y	0.02047
16213_G>A	1	2	transition	D-loop		Y	0.01157
3511_A>G	1	0	transition	ND1	Thr→Ala	Y	0.00105
13827_A>G	1	0	transition	ND5	Gly→Gly	Y	0.00457
4562_A>G	1	1	transition	ND2	Val→Val	Y	0.00263
4850_C>A	1	0	transversion	ND2	Gly→Gly	Y	0
7145_C>T	1	0	transition	COX1	Phe→Phe	Y	0.00019
7146_A>G	1	0	transition	COX1	Thr→Ala	Y	0.04263
7269_G>A	1	0	transition	COX1	Val→Met	Y	0.00189
7868_C>T	1	0	transition	COX2	Leu→Phe	Y	0.00023	Status: Reported - possibly synergisticLHON
15514_T>C	1	0	transition	CYTB	Tyr→Tyr	Y	0.00633
16165_A>C	1	2	transversion	D-loop		NR	0
6716_A>G	1	0	transition	COX1	Met→Met	Y	0.00058
6267_G>A	1	1	transition	COX1	Ala→Thr	Y	0.00155	Status: ReportedProstate Cancer
7822_A>G	1	0	transition	COX2	Pro→Pro	Y	0.0005
12073_C>T	1	0	transition	ND4	Phe→Phe	Y	8e-05
12715_A>G	1	0	transition	ND5	Thr→Ala	Y	0.00089
13191_T>C	1	0	transition	ND5	Thr→Thr	Y	0.00137
16179_CAAA>C	1	1	deletion	D-loop		NR	0
16184_C>CG	1	0	insertion	D-loop		NR	0
1721_C>T	1	0	transition	16S rRNA		Y	0.00803
2875_A>G	1	0	transition	16S rRNA		Y	0.00023
9263_A>AG	1	0	insertion	COX3		NR	0
14245_C>T	1	0	transition	ND6	Gly→Gly	Y	0.00011
3897_C>T	1	0	transition	ND1	Pro→Pro	Y	0.00045
12301_G>A	1	0	transition	tRNA		Y	0
13143_T>G	1	0	transversion	ND5	Asn→Lys	NR	0
4793_A>G	1	0	transition	ND2	Met→Met	Y	0.00768
5771_A>G	1	0	transition	tRNA		Y	2e-05
7142_T>C	1	0	transition	COX1	His→His	Y	0.00294
12954_T>C	1	0	transition	ND5	Ala→Ala	Y	0.0021
13635_T>C	1	0	transition	ND5	Gly→Gly	Y	0.00192
14260_A>G	1	0	transition	ND6	Asp→Asp	Y	0.00254
15595_C>A	1	0	transversion	CYTB	Ser→Ser	Y	3e-05
9380_G>A	1	0	transition	COX3	Trp→Trp	Y	0.00955
12127_G>C	1	0	transversion	ND4	Gly→Gly	NR	0
15166_C>A	1	0	transversion	CYTB	Phe→Leu	Y	0
15395_A>G	1	0	transition	CYTB	Lys→Glu	NR	3e-05	Status: ReportedPossible LHON factor
298_C>T	1	3	transition	D-loop		Y	0.00097
8214_T>C	1	0	transition	COX2	Val→Ala	Y	2e-05
15916_T>C	1	1	transition	tRNA		Y	0.00036
16179_CAA>C	1	4	deletion	D-loop		NR	0
16185_C>CCT	1	0	insertion	D-loop		NR	0
16186_C>CT	1	1	insertion	D-loop		Y	2e-05
2835_C>T	1	0	transition	16S rRNA		Y	0.00118	Status: ReportedRett Syndrome
143_G>A	1	0	transition	D-loop		Y	0.01931
7382_G>A	1	0	transition	COX1	Glu→Glu	Y	0.00037
15746_A>G	1	0	transition	CYTB	Ile→Val	Y	0.03495
13356_T>C	1	0	transition	ND5	Phe→Phe	Y	0.00065
15901_A>G	1	0	transition	tRNA		Y	0.00016	Status: ReportedHearing loss patient
12757_T>C	1	1	transition	ND5	Phe→Leu	Y	0.00031
245_T>C	1	0	transition	D-loop		Y	0.00021
3611_T>G	1	0	transversion	ND1	Leu→Arg	NR	0
8490_T>C	1	0	transition	ATP8	Met→Thr	Y	0.00039	Status: ReportedPeripheral neuropathy of T2DM
10373_G>A	1	0	transition	ND3	Glu→Glu	Y	0.01026
15619_C>T	1	0	transition	CYTB	Val→Val	Y	6e-05
479_A>G	1	1	transition	D-loop		Y	0.00065
1048_C>T	1	1	transition	12S rRNA		Y	0.03072
1892_A>G	1	0	transition	16S rRNA		Y	8e-05
4102_C>A	1	0	transversion	ND1	Leu→Met	NR	0.00018
7861_T>C	1	1	transition	COX2	Asp→Asp	Y	0.00562
12618_G>A	1	0	transition	ND5	Leu→Leu	Y	0.01239
15479_T>C	1	1	transition	CYTB	Phe→Leu	Y	0.00365
16157_T>C	1	0	transition	D-loop		Y	0.00192
5582_A>G	1	1	transition	Other non-coding		Y	0.00097
15596_G>A	1	1	transition	CYTB	Val→Ile	Y	0.00163
2848_AGT>A	1	0	deletion	16S rRNA		NR	0
2852_C>CAT	1	0	insertion	16S rRNA		NR	0
4679_T>C	1	2	transition	ND2	Leu→Leu	Y	0.0006
7416_T>C	1	0	transition	COX1	Phe→Leu	Y	0
9242_A>G	1	0	transition	COX3	Lys→Lys	Y	0.00359
10730_A>G	1	0	transition	ND4L	Leu→Leu	Y	5e-05
15959_G>A	1	0	transition	tRNA		Y	0
951_G>A	1	0	transition	12S rRNA		Y	0.00737
14664_C>T	1	0	transition	ND6	Ala→Thr	Y	0.00029
9399_A>G	1	0	transition	COX3	Ser→Gly	Y	2e-05	Status: ReportedPatient with epilepsy, myopathy, hypoacusis, psychiatric disorders
3333_C>T	1	0	transition	ND1	Leu→Leu	Y	0.00095
12417_CA>C	1	3	deletion	ND5		NR	0
6302_A>G	1	0	transition	COX1	Ala→Ala	Y	0.00042
6497_T>C	1	0	transition	COX1	Ser→Ser	Y	0.00095
9329_G>A	1	0	transition	COX3	Thr→Thr	Y	0.00166
4218_T>C	1	0	transition	ND1	Tyr→Tyr	Y	0.00494
8793_T>C	1	2	transition	ATP6	Pro→Pro	Y	0.00352
15200_G>A	1	0	transition	CYTB	Ala→Thr	Y	2e-05
14414_T>C	1	0	transition	ND6	Glu→Gly	Y	0
4113_G>A	1	0	transition	ND1	Leu→Leu	Y	0.00242
4561_T>C	1	0	transition	ND2	Val→Ala	Y	0.00645
5514_A>G	1	0	transition	tRNA		Y	0.00076	Status: ReportedNeonatal onset mito disease
9126_T>C	1	0	transition	ATP6	Thr→Thr	Y	0.00094
15217_G>A	1	0	transition	CYTB	Gly→Gly	Y	0.00971
4395_A>G	1	0	transition	tRNA		Y	0.00044	Status: ReportedPoss. hypertension factor
5021_T>C	1	0	transition	ND2	Ile→Ile	Y	0.00124
11215_C>T	1	2	transition	ND4	Tyr→Tyr	Y	0.00811
15184_T>C	1	0	transition	CYTB	Ile→Ile	Y	0.00123
15796_T>C	1	0	transition	CYTB	Ile→Ile	Y	0.00034
10208_T>C	1	4	transition	ND3	Pro→Pro	Y	0.00213
3915_G>A	1	0	transition	ND1	Gly→Gly	Y	0.01206
5196_T>C	1	0	transition	ND2	Leu→Leu	Y	0.00165
5319_A>G	1	1	transition	ND2	Thr→Ala	Y	0.0027
185_G>A	1	2	transition	D-loop		Y	0.03964
188_A>G	1	0	transition	D-loop		Y	0.01037
3105_A>G	1	0	transition	16S rRNA		Y	0.0015
3381_A>G	1	0	transition	ND1	Arg→Arg	Y	0.00011
5492_T>C	1	0	transition	ND2	Pro→Pro	Y	0.00296
9716_T>C	1	0	transition	COX3	Gly→Gly	Y	0.00976
16224_T>C	1	2	transition	D-loop		Y	0.04147
16302_A>G	1	1	transition	D-loop		Y	0.00129
2392_T>C	1	0	transition	16S rRNA		Y	0.00157
3535_T>C	1	0	transition	ND1	Leu→Leu	Y	0.00073
4802_T>C	1	0	transition	ND2	Phe→Phe	Y	0.0004
9947_G>A	1	0	transition	COX3	Val→Val	Y	0.00861
15910_C>T	1	1	transition	tRNA		Y	0.00053	Status: ReportedTic disorder patient / hearing loss patient / coronary heart disease
16220_A>C	1	1	transversion	D-loop		Y	0.0049
8275_C>*	1	0	deletion	Other non-coding		Y	0.0001
8275_C>T	1	0	transition	Other non-coding		Y	6e-05
13225_G>A	1	0	transition	ND5	Asp→Asn	Y	0.0001
14049_C>T	1	0	transition	ND5	Ile→Ile	Y	0.00065
5990_A>G	1	0	transition	COX1	Leu→Leu	Y	0.00011
15262_T>C	1	0	transition	CYTB	Ser→Ser	Y	0.00377
14755_A>G	1	0	transition	CYTB	Pro→Pro	Y	0.00585
16166_A>C	1	1	transversion	D-loop		Y	0.00223
3834_G>A	1	1	transition	ND1	Leu→Leu	Y	0.00926
7001_A>G	1	0	transition	COX1	Val→Val	Y	0.0005
8387_G>A	1	0	transition	ATP8	Val→Met	Y	0.0028
15229_T>C	1	0	transition	CYTB	Val→Val	Y	0.00129
15236_A>G	1	2	transition	CYTB	Ile→Val	Y	0.01464	Status: ReportedPossible LHON helper (one 11778 patient)
16185_C>CT	1	0	insertion	D-loop		Y	3e-05
156_A>G	1	0	transition	D-loop		Y	2e-05
159_T>C	1	0	transition	D-loop		Y	0.00097
8618_T>C	1	0	transition	ATP6	Ile→Thr	Y	0.00852
9091_A>G	1	0	transition	ATP6	Thr→Ala	Y	0.00032
10724_T>C	1	0	transition	ND4L	Tyr→Tyr	Y	0.001
15142_C>T	1	0	transition	CYTB	Val→Val	Y	6e-05
16176_C>T	1	0	transition	D-loop		Y	0.00806	Status: ReportedCyclic Vomiting Syndrome with Migraine
16239_C>T	1	0	transition	D-loop		Y	0.00923
2486_T>C	1	0	transition	16S rRNA		Y	0.00018
6221_T>C	1	0	transition	COX1	Pro→Pro	Y	0.02867
15884_G>A	1	1	transition	CYTB	Ala→Thr	Y	0.00805
4560_G>A	1	0	transition	ND2	Val→Met	Y	0.00016
4937_T>C	1	0	transition	ND2	Thr→Thr	Y	0.00202
6524_T>C	1	1	transition	COX1	Thr→Thr	Y	0.0044
8477_T>C	1	0	transition	ATP8	Ser→Pro	Y	0.00042
10750_A>G	1	2	transition	ND4L	Asn→Ser	Y	0.00456
10774_C>T	1	0	transition	ND4	Ile→Ile	Y	5e-05
5592_A>G	1	0	transition	tRNA		Y	0.00052	Status: ReportedCoronary Heart Disease
8844_C>T	1	0	transition	ATP6	Ile→Ile	Y	0.00013
14133_A>G	1	0	transition	ND5	Leu→Leu	Y	0.00839
3209_A>T	1	0	transversion	16S rRNA		Y	0.0001
5174_C>T	1	0	transition	ND2	Asn→Asn	Y	0.00045
6227_T>C	1	0	transition	COX1	Ser→Ser	Y	0.00158
13401_T>C	1	0	transition	ND5	Asp→Asp	Y	0.00147
9612_G>A	1	0	transition	COX3	Val→Met	Y	0.00095
12047_T>C	1	0	transition	ND4	Phe→Leu	Y	0
15119_G>A	1	0	transition	CYTB	Ala→Thr	Y	0.0016
5483_T>C	1	1	transition	ND2	Pro→Pro	Y	0.00144
5746_GA>G	1	1	deletion	Other non-coding		NR	0
12741_C>T	1	1	transition	ND5	Asn→Asn	Y	0.00074
14494_T>C	1	2	transition	ND6	Leu→Leu	Y	0.00031
8338_A>G	1	0	transition	tRNA		Y	0.00027
8345_C>T	1	0	transition	tRNA		Y	0.00032
8348_A>C	1	0	transversion	tRNA		NR	0
8349_C>T	1	0	transition	tRNA		Y	0.00016
8363_G>GA	1	0	insertion	ATP8		NR	0
8371_C>A	1	0	transversion	ATP8	Pro→Pro	NR	0
8374_A>G	1	0	transition	ATP8	Gln→Gln	Y	8e-05
16134_C>T	1	0	transition	D-loop		Y	0.00368
3714_A>G	1	0	transition	ND1	Val→Val	Y	0.00304
5291_T>C	1	1	transition	ND2	Asn→Asn	Y	0.00103
8843_T>C	1	0	transition	ATP6	Ile→Thr	Y	0.00351
14284_C>T	1	1	transition	ND6	Glu→Glu	Y	0.00727
14386_T>C	1	1	transition	ND6	Leu→Leu	Y	0.00032
6197_C>T	1	0	transition	COX1	Asn→Asn	Y	0.0001
6366_G>A	1	1	transition	COX1	Val→Ile	Y	0.00276
16209_T>C	1	1	transition	D-loop		Y	0.025
8745_A>G	1	0	transition	ATP6	Val→Val	Y	0.00027
12280_A>G	1	2	transition	tRNA		Y	0.00154
7962_T>C	1	0	transition	COX2	Leu→Ser	Y	0.00011
13203_A>G	1	0	transition	ND5	Ala→Ala	Y	0.00118
7738_T>C	1	3	transition	COX2	Thr→Thr	Y	0.00181
9383_C>A	1	0	transversion	COX3	Arg→Arg	Y	0
10353_G>A	1	0	transition	ND3	Ala→Thr	Y	0
6663_A>G	1	1	transition	COX1	Ile→Val	Y	0.0032
9100_A>G	1	0	transition	ATP6	Ile→Val	Y	0.00074
15263_C>T	1	0	transition	CYTB	Pro→Ser	Y	0.00058
15777_G>A	1	0	transition	CYTB	Ser→Asn	Y	0.00183
5393_T>C	1	0	transition	ND2	Ser→Ser	Y	0.00553
7468_C>T	1	0	transition	tRNA		Y	0.00094
9948_G>A	1	1	transition	COX3	Val→Ile	Y	0.00173
10094_C>T	1	0	transition	ND3	Leu→Leu	Y	0.00024
13676_A>G	1	0	transition	ND5	Asn→Ser	Y	5e-05
16227_A>C	1	0	transversion	D-loop		Y	0.0001
14353_T>C	1	0	transition	ND6	Lys→Lys	Y	0.00032
1201_A>G	1	0	transition	12S rRNA		Y	2e-05
5985_G>A	1	1	transition	COX1	Val→Ile	Y	0.00102
15445_T>C	1	1	transition	CYTB	Leu→Leu	Y	0.00097
6123_A>G	1	0	transition	COX1	Met→Val	Y	0
13967_C>T	1	1	transition	ND5	Thr→Met	Y	0.00297
281_A>G	1	0	transition	D-loop		Y	0.00037
14016_G>A	1	0	transition	ND5	Lys→Lys	Y	0.0033
15908_T>C	1	0	transition	tRNA		Y	0.00344
42_T>TC	1	1	insertion	D-loop		Y	0.00283
14798_T>C	1	0	transition	CYTB	Phe→Leu	Y	0.0663
522_CA>C	1	0	deletion	D-loop		NR	0
525_CG>C	1	0	deletion	D-loop		NR	0
12561_G>A	1	1	transition	ND5	Gln→Gln	Y	0.00441
14790_A>G	1	0	transition	CYTB	Asn→Ser	Y	0.00086
16108_C>T	1	0	transition	D-loop		Y	0.0079
3435_C>T	1	1	transition	ND1	Tyr→Tyr	Y	0.00073
7331_C>T	1	0	transition	COX1	Phe→Phe	Y	2e-05
9128_T>C	1	1	transition	ATP6	Ile→Thr	Y	0.00184
11440_G>A	1	1	transition	ND4	Gly→Gly	Y	0.00742
12354_T>C	1	0	transition	ND5	Thr→Thr	Y	0.00284
13934_C>T	1	1	transition	ND5	Thr→Met	Y	0.01356
14509_A>G	1	0	transition	ND6	Val→Val	Y	0.00016
64_CT>C	1	0	deletion	D-loop		NR	0
65_T>*	1	0	deletion	D-loop		Y	2e-05
65_T>A	1	0	transversion	D-loop		NR	6e-05
237_A>G	1	1	transition	D-loop		Y	0.00031
501_C>T	1	1	transition	D-loop		Y	0.00011
1187_T>C	1	1	transition	12S rRNA		Y	0.00094
7365_C>T	1	1	transition	COX1	Pro→Ser	Y	8e-05
15884_G>C	1	1	transversion	CYTB	Ala→Pro	Y	0.01062
16294_C>T	1	4	transition	D-loop		Y	0.08927
1662_C>T	1	0	transition	tRNA		Y	3e-05
15191_T>C	1	0	transition	CYTB	Leu→Leu	Y	0.00154
8742_A>G	1	0	transition	ATP6	Leu→Leu	Y	0.00071
13980_G>A	1	0	transition	ND5	Leu→Leu	Y	0.00233
16324_T>C	1	0	transition	D-loop		Y	0.0074
12366_A>G	1	0	transition	ND5	Leu→Leu	Y	0.00142
14560_G>A	1	4	transition	ND6	Val→Val	Y	0.02065
3349_A>G	1	0	transition	ND1	Ile→Val	Y	0.00024
5823_A>G	1	1	transition	tRNA		Y	0.00131
5894_A>G	1	1	transition	Other non-coding		Y	0.00328
7151_C>T	1	0	transition	COX1	Ile→Ile	Y	0.00084
12621_C>T	1	1	transition	ND5	Phe→Phe	Y	0.0015
12696_T>C	1	1	transition	ND5	Tyr→Tyr	Y	0.00305
14971_T>C	1	1	transition	CYTB	Tyr→Tyr	Y	0.00278
15483_C>T	1	0	transition	CYTB	Ser→Leu	Y	0.00024
16192_C>CT	1	0	insertion	D-loop		Y	0.0005
5366_C>A	1	0	transversion	ND2	Ser→Ser	Y	0.0004
11020_A>G	1	0	transition	ND4	Glu→Glu	Y	0.00171
11150_G>A	1	0	transition	ND4	Ala→Thr	Y	0.00252
11479_C>T	1	0	transition	ND4	Gly→Gly	Y	5e-05
16004_C>T	1	0	transition	tRNA		NR	0
16222_C>T	1	1	transition	D-loop		Y	0.00895
556_A>T	1	1	transversion	D-loop		Y	2e-05
8512_A>G	1	1	transition	ATP8	Lys→Lys	Y	0.00569
9145_G>A	1	0	transition	ATP6	Ala→Thr	Y	0.00074
13942_A>G	1	4	transition	ND5	Thr→Ala	Y	0.00102
198_C>T	1	0	transition	D-loop		Y	0.02266
203_G>A	1	0	transition	D-loop		Y	0.00478
326_A>G	1	2	transition	D-loop		Y	0.00089
374_A>G	1	0	transition	D-loop		Y	0.00103
1095_T>C	1	2	transition	12S rRNA		Y	0.00105
3519_C>T	1	0	transition	ND1	Tyr→Tyr	Y	0.00021
5267_T>C	1	0	transition	ND2	Ile→Ile	Y	0.00036
6253_T>C	1	0	transition	COX1	Met→Thr	Y	0.0096
6531_C>T	1	2	transition	COX1	Leu→Leu	Y	0.00084
8108_A>G	1	2	transition	COX2	Ile→Val	Y	0.00123
11969_G>A	1	4	transition	ND4	Ala→Thr	Y	0.01417
13074_A>G	1	2	transition	ND5	Leu→Leu	Y	0.00061
14340_C>T	1	0	transition	ND6	Val→Met	NR	0.00037
16153_G>A	1	0	transition	D-loop		Y	0.00755
3744_A>G	1	0	transition	ND1	Leu→Leu	Y	0.00142
6620_T>C	1	3	transition	COX1	Gly→Gly	Y	0.01078
10736_C>T	1	0	transition	ND4L	Tyr→Tyr	Y	0.00063
6899_G>A	1	0	transition	COX1	Met→Met	Y	0.00097
11087_T>C	1	1	transition	ND4	Phe→Leu	Y	0.00196
12697_C>T	1	0	transition	ND5	Leu→Leu	Y	0.00026
12771_G>A	1	0	transition	ND5	Glu→Glu	Y	0.01065
6881_A>G	1	0	transition	COX1	Thr→Thr	Y	0.00136
12727_T>C	1	0	transition	ND5	Leu→Leu	Y	0.00055
13821_C>T	1	0	transition	ND5	Phe→Phe	Y	0.0001
3417_C>T	1	0	transition	ND1	Pro→Pro	Y	0.00015
14063_T>C	1	0	transition	ND5	Ile→Thr	Y	0.00039
8479_A>G	1	0	transition	ATP8	Ser→Ser	Y	0.00108
16169_CAATCCACATCAAA>C	1	0	deletion	D-loop		NR	0
1282_G>A	1	0	transition	12S rRNA		Y	0.00016
2180_A>T	1	0	transversion	16S rRNA		NR	0
2220_AC>A	1	0	deletion	16S rRNA		NR	0
2222_TA>T	1	0	deletion	16S rRNA		NR	0
2224_C>CGT	1	0	insertion	16S rRNA		NR	0
2244_T>C	1	0	transition	16S rRNA		Y	0.00023
2251_A>G	1	0	transition	16S rRNA		Y	0.00016
2257_C>T	1	0	transition	16S rRNA		NR	0
2262_C>T	1	0	transition	16S rRNA		Y	6e-05
2280_C>T	1	0	transition	16S rRNA		Y	0.00069
2284_C>T	1	0	transition	16S rRNA		Y	3e-05
5063_T>C	1	1	transition	ND2	Pro→Pro	Y	0.00094
8676_C>G	1	0	transversion	ATP6	Ile→Met	NR	0
9325_T>C	1	0	transition	COX3	Met→Thr	Y	0.00044
9329_G>C	1	0	transversion	COX3	Thr→Thr	Y	0
13779_A>G	1	0	transition	ND5	Thr→Thr	NR	2e-05
15688_C>T	1	0	transition	CYTB	Ser→Ser	Y	0.00016
15758_A>G	1	3	transition	CYTB	Ile→Val	Y	0.00784
16287_C>T	1	0	transition	D-loop		Y	0.00533
2308_A>G	1	0	transition	16S rRNA		Y	0.00343
3531_G>A	1	2	transition	ND1	Pro→Pro	Y	0.00462
10256_T>C	1	0	transition	ND3	Asp→Asp	Y	0.00133
13437_T>C	1	0	transition	ND5	Pro→Pro	Y	0.00171
15172_G>A	1	0	transition	CYTB	Gly→Gly	Y	0.00753
435_C>T	1	1	transition	D-loop		NR	0
3861_A>G	1	0	transition	ND1	Trp→Trp	Y	0.00183
12367_A>G	1	0	transition	ND5	Thr→Ala	Y	6e-05
15657_T>C	1	0	transition	CYTB	Ile→Thr	Y	0.00011
6650_A>G	1	0	transition	COX1	Pro→Pro	Y	5e-05
9813_T>C	1	0	transition	COX3	Phe→Leu	Y	0.00013
3621_T>C	1	0	transition	ND1	Ile→Ile	Y	0.00123
12814_G>A	1	0	transition	ND5	Ala→Thr	Y	2e-05
12892_T>C	1	0	transition	ND5	Leu→Leu	Y	0.00044
16359_T>C	1	0	transition	D-loop		Y	0.0026
5999_T>C	1	1	transition	COX1	Ala→Ala	Y	0.01353
11929_T>C	1	1	transition	ND4	Asn→Asn	Y	0.00191
9596_A>T	1	0	transversion	COX3	Pro→Pro	NR	2e-05
8503_T>C	1	0	transition	ATP8	Asn→Asn	Y	0.00184
8506_T>C	1	0	transition	ATP8	Tyr→Tyr	Y	0.0004
8507_A>G	1	0	transition	ATP8	Asn→Asp	Y	0.0001
8509_C>T	1	0	transition	ATP8	Asn→Asn	Y	0.00045
13281_T>A	1	0	transversion	ND5	Val→Val	NR	0
149_TCC>T	1	0	deletion	D-loop		NR	0
152_T>TTC	1	0	insertion	D-loop		Y	0
217_T>C	1	1	transition	D-loop		Y	0.00827
3546_C>T	1	0	transition	ND1	Thr→Thr	Y	0.00071
4200_A>T	1	0	transversion	ND1	Leu→Leu	Y	0.00039
4216_T>C	1	2	transition	ND1	Tyr→His	Y	0.10379
5261_G>A	1	1	transition	ND2	Trp→Trp	Y	0.00189
7220_T>C	1	0	transition	COX1	Arg→Arg	Y	0.00066
10685_G>A	1	0	transition	ND4L	Ala→Ala	Y	0.00488
14861_G>A	1	0	transition	CYTB	Ala→Thr	Y	0.00289
14927_A>G	1	1	transition	CYTB	Thr→Ala	Y	0.0032
15622_T>C	1	0	transition	CYTB	Leu→Leu	Y	0.001
16183_A>AC	1	0	insertion	D-loop		Y	0.00048
16189_T>TC	1	1	insertion	D-loop		Y	0.01139
16255_G>A	1	1	transition	D-loop		Y	0.00373
16344_C>T	1	0	transition	D-loop		Y	0.00498
8877_T>C	1	1	transition	ATP6	Phe→Phe	Y	0.00451
8945_T>C	1	1	transition	ATP6	Met→Thr	Y	0.00031
16524_A>G	1	0	transition	D-loop		Y	0.00175
2833_A>G	1	0	transition	16S rRNA		Y	0.00338
12634_A>G	1	1	transition	ND5	Ile→Val	Y	0.00391
16219_A>G	1	2	transition	D-loop		Y	0.00979
2524_A>C	1	0	transversion	16S rRNA		Y	0.00013
3254_C>T	1	0	transition	tRNA		Y	0.00029
5774_T>C	1	0	transition	tRNA		Y	0.00107
11893_A>G	1	0	transition	ND4	Glu→Glu	Y	0.00168
15803_G>A	1	0	transition	CYTB	Val→Met	Y	0.00092
15885_C>T	1	0	transition	CYTB	Ala→Val	Y	0.00108
13278_A>G	1	0	transition	ND5	Met→Met	Y	0.00045
16160_A>C	1	1	transversion	D-loop		NR	0
16162_A>C	1	0	transversion	D-loop		Y	0.0001
15401_A>G	1	0	transition	CYTB	Thr→Ala	Y	0.00016
260_G>A	1	3	transition	D-loop		Y	0.00108
6737_A>G	1	2	transition	COX1	Met→Met	Y	0.00065
8227_T>C	1	0	transition	COX2	Ile→Ile	Y	0.00113
12311_T>C	1	2	transition	tRNA		Y	0.0012
13434_A>G	1	0	transition	ND5	Met→Met	Y	0.00323
14417_A>G	1	0	transition	ND6	Val→Ala	Y	0.00225
513_GCA>*	1	0	deletion	D-loop		NR	0
538_A>C	1	0	transversion	D-loop		Y	0.00019
7621_T>C	1	0	transition	COX2	Ala→Ala	Y	0.00081
16067_C>T	1	0	transition	D-loop		Y	0.0032
3144_A>G	1	2	transition	16S rRNA		Y	0.0005
12942_C>T	1	0	transition	ND5	Ala→Ala	Y	2e-05
13062_A>G	1	0	transition	ND5	Pro→Pro	Y	0.00019
13095_T>C	1	0	transition	ND5	Val→Val	Y	0.00121
5262_G>A	1	0	transition	ND2	Ala→Thr	Y	0.00671
5300_C>T	1	0	transition	ND2	Ile→Ile	Y	0.00178
7202_A>G	1	0	transition	COX1	Leu→Leu	Y	0.0025
8440_A>G	1	0	transition	ATP8	Gln→Gln	Y	0.00415
9554_G>A	1	0	transition	COX3	Trp→Trp	Y	0.01165
15257_G>A	1	0	transition	CYTB	Asp→Asn	Y	0.01511
15458_T>C	1	0	transition	CYTB	Ser→Pro	Y	0.0026
15461_T>C	1	0	transition	CYTB	Leu→Leu	Y	0.00029
16271_T>C	1	0	transition	D-loop		Y	0.00696
16368_T>C	1	0	transition	D-loop		Y	0.00514
279_T>C	1	1	transition	D-loop		Y	0.00549
14198_G>A	1	0	transition	ND6	Thr→Met	Y	0.00095
14894_T>C	1	0	transition	CYTB	Phe→Leu	Y	0.00013
372_T>C	1	0	transition	D-loop		Y	0.00326
246_T>C	1	3	transition	D-loop		Y	0.00223
3338_T>C	1	1	transition	ND1	Val→Ala	Y	0.00205
8931_A>G	1	0	transition	ATP6	Thr→Thr	Y	0.001
9845_T>C	1	3	transition	COX3	Thr→Thr	Y	0.00074
11653_A>G	1	0	transition	ND4	Val→Val	Y	0.00561
15889_T>C	1	3	transition	tRNA		Y	0.00082
16263_T>C	1	3	transition	D-loop		Y	0.00957
16527_C>T	1	3	transition	D-loop		Y	0.01079
266_T>C	1	0	transition	D-loop		Y	0.00018
1391_T>C	1	0	transition	12S rRNA		Y	0.00207
11590_A>G	1	0	transition	ND4	Leu→Leu	Y	0.00228
442_T>G	1	0	transversion	D-loop		NR	0
2442_T>C	1	0	transition	16S rRNA		Y	0.00522
6228_C>T	1	2	transition	COX1	Leu→Phe	Y	0.00103
9266_G>A	1	0	transition	COX3	Gly→Gly	Y	0.00532
9848_CCTCA>C	1	0	deletion	COX3		NR	0
10232_A>G	1	0	transition	ND3	Val→Val	Y	0.00079
10864_C>T	1	0	transition	ND4	Ser→Ser	Y	0.00016
14408_A>ACCACACCACCACACTACCACCACATCACCACACACCACCACCACACCACCACACTACCACCAC	1	0	insertion	ND6		NR	0
14410_G>C	1	0	transversion	ND6	Val→Val	NR	0.00011
14414_T>A	1	0	transversion	ND6	Glu→Val	NR	0
4102_C>T	1	0	transition	ND1	Leu→Leu	Y	0.00024
4277_T>C	1	0	transition	tRNA		Y	0.00032
13926_T>C	1	0	transition	ND5	Pro→Pro	Y	0.00089
14155_C>T	1	0	transition	ND6	Gly→Gly	Y	0.00047
14839_A>G	1	0	transition	CYTB	Trp→Trp	Y	0.00112
756_C>T	1	0	transition	12S rRNA		Y	6e-05
773_T>C	1	0	transition	12S rRNA		Y	6e-05
813_A>G	1	0	transition	12S rRNA		Y	0.00378
825_T>A	1	0	transversion	12S rRNA		Y	0.04358
1837_C>T	1	0	transition	16S rRNA		Y	0
2030_T>C	1	0	transition	16S rRNA		Y	5e-05
9812_C>T	1	1	transition	COX3	Gly→Gly	Y	0.00129
11129_A>G	1	0	transition	ND4	Thr→Ala	Y	3e-05
11155_C>T	1	0	transition	ND4	Ile→Ile	Y	0.00126
5229_C>T	1	0	transition	ND2	Leu→Leu	Y	2e-05
11253_T>C	1	0	transition	ND4	Ile→Thr	Y	0.00524
13743_T>C	1	0	transition	ND5	Thr→Thr	Y	0.00472
14110_T>C	1	0	transition	ND5	Phe→Leu	Y	0.00958
960_CT>C	1	0	deletion	12S rRNA		NR	0
961_TCCC>*	1	0	deletion	12S rRNA		NR	0
7498_G>A	1	0	transition	tRNA		Y	0.00168
10653_G>A	1	0	transition	ND4L	Ala→Thr	Y	0.00052
13908_C>T	1	0	transition	ND5	Asn→Asn	Y	0.00015
451_A>T	1	0	transversion	D-loop		NR	2e-05
16182_A>G	1	1	transition	D-loop		Y	0.00061
7867_C>T	1	0	transition	COX2	Ser→Ser	Y	0.00703
12040_A>G	1	0	transition	ND4	Lys→Lys	Y	0.00029
482_T>G	1	0	transversion	D-loop		NR	0
521_A>G	1	0	transition	D-loop		Y	0.00015
7256_C>T	1	0	transition	COX1	Asn→Asn	Y	0.06831
16145_G>A	1	1	transition	D-loop		Y	0.028
4500_T>C	1	1	transition	ND2	Ser→Pro	Y	0.00044
5613_T>A	1	0	transversion	tRNA		NR	0
7912_G>A	1	2	transition	COX2	Glu→Glu	Y	0.0012
8702_C>T	1	1	transition	ATP6	Thr→Ile	Y	0.00047
93_A>G	1	1	transition	D-loop		Y	0.02975
8614_T>C	1	0	transition	ATP6	Leu→Leu	Y	0.00335
8854_G>A	1	49	transition	ATP6	Ala→Thr	Y	0.00343
9962_G>A	1	0	transition	COX3	Leu→Leu	Y	0.00313
14149_C>T	1	0	transition	ND6		Y	0.00113
16245_C>T	1	1	transition	D-loop		Y	0.00365
11488_A>G	1	0	transition	ND4	Met→Met	Y	8e-05
13943_C>T	1	0	transition	ND5	Thr→Met	Y	0.00053
13921_T>C	1	1	transition	ND5	Tyr→His	Y	0
14088_T>C	1	1	transition	ND5	Ile→Ile	Y	0.00398
14209_A>G	1	1	transition	ND6	Val→Val	Y	0.00166
16147_C>T	1	1	transition	D-loop		Y	0.00338
16182_A>AC	1	1	insertion	D-loop		Y	0.00024
16188_CT>*	1	0	deletion	D-loop		Y	0

## Sheet: Table S5
Table S5: List of the heteroplasmic level of variations identified in entire EC mitochondrial genome.
Variation	Homoplasmic	Heteroplasmic	Sum
14766_C>T	146	0	homoplasmic
7028_C>T	114	32	both
15326_A>G	144	2	both
4769_A>G	146	0	homoplasmic
11719_G>A	146	0	homoplasmic
8860_A>G	143	3	both
2706_A>G	118	28	both
310_T>TC	143	3	both
750_A>G	143	2	both
73_A>G	144	1	both
263_A>G	143	0	homoplasmic
1438_A>G	86	54	both
513_GCA>G	17	101	both
302_A>AC	0	105	heteroplasmic
16223_C>T	68	14	both
302_A>ACC	0	81	heteroplasmic
16519_T>C	58	21	both
12705_C>T	75	3	both
10398_A>G	72	3	both
10873_T>C	60	10	both
8701_A>G	59	9	both
1842_A>G	1	66	both
15043_G>A	60	2	both
9540_T>C	60	0	homoplasmic
15301_G>A	55	5	both
10400_C>T	58	2	both
14783_T>C	57	3	both
489_T>C	54	5	both
16362_T>C	47	0	homoplasmic
1849_C>T	0	44	heteroplasmic
8270_CACCCCCTCT>C	9	31	both
1883_G>A	0	40	heteroplasmic
1824_T>C	5	34	both
709_G>A	35	4	both
1393_G>A	0	38	heteroplasmic
2625_C>T	0	38	heteroplasmic
1888_G>A	0	38	heteroplasmic
16129_G>A	1	36	both
1405_C>T	0	37	heteroplasmic
1376_C>T	0	37	heteroplasmic
1377_C>T	0	37	heteroplasmic
247_GA>G	30	6	both
13928_G>C	33	2	both
3970_C>T	31	4	both
152_T>C	33	1	both
2109_A>G	3	30	both
2101_C>T	3	30	both
16304_T>C	30	2	both
2120_G>A	3	29	both
2056_G>A	0	31	heteroplasmic
2557_C>T	0	31	heteroplasmic
1709_G>A	6	24	both
10310_G>A	29	1	both
2059_C>T	0	30	heteroplasmic
302_A>ACCC	0	29	heteroplasmic
2057_C>T	0	29	heteroplasmic
2067_C>CAG	0	29	heteroplasmic
1719_G>A	3	26	both
2069_TCTA>T	0	29	heteroplasmic
2079_C>T	0	29	heteroplasmic
6392_T>C	22	7	both
2076_C>G	0	28	heteroplasmic
1398_T>G	0	27	heteroplasmic
2550_A>G	0	27	heteroplasmic
1900_A>G	0	27	heteroplasmic
2523_C>T	0	26	heteroplasmic
1654_T>C	0	26	heteroplasmic
1693_C>T	0	26	heteroplasmic
1889_C>A	0	25	heteroplasmic
7292_A>G	0	25	heteroplasmic
7286_T>C	0	25	heteroplasmic
1760_G>GT	0	25	heteroplasmic
1765_CT>C	0	25	heteroplasmic
150_C>T	25	0	homoplasmic
7650_C>T	0	24	heteroplasmic
1715_C>T	0	24	heteroplasmic
1725_C>T	0	24	heteroplasmic
1808_A>G	0	24	heteroplasmic
8584_G>A	14	10	both
1809_T>C	0	24	heteroplasmic
1673_T>C	0	24	heteroplasmic
1713_A>G	0	24	heteroplasmic
1708_A>G	0	24	heteroplasmic
8677_A>C	0	23	heteroplasmic
8655_C>T	0	23	heteroplasmic
8545_G>A	0	23	heteroplasmic
10915_T>C	1	21	both
2525_C>T	0	22	heteroplasmic
2171_T>TTGGC	0	22	heteroplasmic
5580_T>C	1	21	both
10920_C>T	0	22	heteroplasmic
2161_A>T	0	22	heteroplasmic
2149_G>A	0	22	heteroplasmic
2146_A>G	0	22	heteroplasmic
2140_G>GTCC	0	22	heteroplasmic
2156_ATT>A	0	22	heteroplasmic
2177_T>C	0	22	heteroplasmic
2136_CCT>C	0	22	heteroplasmic
2143_G>C	0	21	heteroplasmic
1764_C>T	0	21	heteroplasmic
7600_G>A	4	17	both
5474_A>G	1	20	both
10922_A>T	0	21	heteroplasmic
10919_C>T	0	21	heteroplasmic
5178_C>A	19	2	both
10945_A>G	0	21	heteroplasmic
4883_C>T	18	3	both
10927_T>C	0	21	heteroplasmic
5498_A>G	1	19	both
2158_T>A	2	17	both
1664_G>A	0	19	heteroplasmic
12406_G>A	15	4	both
6962_G>A	16	3	both
2179_A>G	1	17	both
2163_A>T	1	17	both
11659_C>T	0	18	heteroplasmic
11648_G>A	0	18	heteroplasmic
16249_T>C	3	15	both
11622_A>G	0	18	heteroplasmic
12882_C>T	16	2	both
11606_A>G	0	18	heteroplasmic
11632_C>T	0	18	heteroplasmic
11611_G>A	0	18	heteroplasmic
2172_A>ATATAT	0	18	heteroplasmic
2164_C>CCA	0	18	heteroplasmic
16188_CT>C	4	14	both
10609_T>C	5	13	both
16319_G>A	16	2	both
11603_C>T	0	18	heteroplasmic
7684_T>C	6	12	both
2168_T>A	1	17	both
2172_A>T	2	16	both
2164_C>T	2	16	both
2125_C>T	0	17	heteroplasmic
2133_A>C	0	17	heteroplasmic
16140_T>C	11	6	both
10866_T>C	0	16	heteroplasmic
10885_T>C	0	16	heteroplasmic
7576_A>G	0	16	heteroplasmic
7642_G>A	1	15	both
5471_G>A	1	15	both
235_A>G	16	0	homoplasmic
16093_T>C	9	7	both
9950_T>C	15	1	both
7663_C>T	0	15	heteroplasmic
2187_C>G	0	15	heteroplasmic
2189_C>T	0	15	heteroplasmic
2162_C>T	0	15	heteroplasmic
1711_C>T	0	15	heteroplasmic
16311_T>C	15	0	homoplasmic
7645_T>A	0	15	heteroplasmic
7627_C>T	0	15	heteroplasmic
16218_C>T	1	14	both
16177_A>C	0	15	heteroplasmic
2183_C>A	0	15	heteroplasmic
7853_G>A	7	8	both
7575_T>C	0	15	heteroplasmic
4248_T>C	12	2	both
4824_A>G	14	0	homoplasmic
9053_G>A	2	12	both
16290_C>T	2	12	both
14668_C>T	13	1	both
3010_G>A	14	0	homoplasmic
11735_C>T	0	14	heteroplasmic
11731_A>C	0	14	heteroplasmic
11710_C>T	0	14	heteroplasmic
663_A>G	13	1	both
8794_C>T	9	5	both
3121_CTG>C	0	14	heteroplasmic
3127_G>A	0	14	heteroplasmic
13759_G>A	13	1	both
2423_C>T	0	14	heteroplasmic
16230_A>G	0	14	heteroplasmic
2200_A>G	0	14	heteroplasmic
5460_G>A	9	5	both
9824_T>C	13	0	homoplasmic
3145_A>G	0	13	heteroplasmic
3132_G>A	0	13	heteroplasmic
3150_T>C	0	13	heteroplasmic
146_T>C	1	12	both
6455_C>T	10	3	both
4071_C>T	13	0	homoplasmic
16175_A>C	0	13	heteroplasmic
1736_A>G	9	4	both
3141_A>G	0	13	heteroplasmic
199_T>C	12	1	both
6452_C>T	2	11	both
3120_C>CTA	0	13	heteroplasmic
8414_C>T	12	1	both
5108_T>C	11	2	both
14569_G>A	11	2	both
16172_T>C	10	2	both
16298_T>C	11	1	both
6483_C>T	0	12	heteroplasmic
16261_C>T	11	1	both
16189_T>A	5	7	both
4833_A>G	7	5	both
6542_C>T	0	12	heteroplasmic
16297_T>C	6	6	both
2707_A>G	1	11	both
4048_G>A	11	0	homoplasmic
204_T>C	10	1	both
6680_T>C	8	3	both
6569_C>A	0	11	heteroplasmic
5351_A>G	11	0	homoplasmic
4164_A>G	8	3	both
4086_C>T	10	1	both
12405_C>T	10	1	both
6512_T>C	0	11	heteroplasmic
2445_T>C	0	11	heteroplasmic
16234_C>T	8	3	both
210_A>G	10	1	both
2708_C>T	0	11	heteroplasmic
12811_T>C	11	0	homoplasmic
2712_G>A	0	11	heteroplasmic
1685_C>T	0	11	heteroplasmic
1692_A>G	0	11	heteroplasmic
10978_A>G	0	11	heteroplasmic
2744_T>C	0	10	heteroplasmic
2758_G>A	0	10	heteroplasmic
2759_T>C	0	10	heteroplasmic
3537_A>G	8	2	both
1009_C>T	1	9	both
16092_T>C	7	3	both
11737_A>T	0	10	heteroplasmic
6713_C>T	0	10	heteroplasmic
7567_C>T	0	10	heteroplasmic
2542_G>A	0	10	heteroplasmic
11770_T>C	0	10	heteroplasmic
11788_C>T	0	10	heteroplasmic
2750_T>C	0	10	heteroplasmic
2710_C>T	0	10	heteroplasmic
7563_T>C	0	10	heteroplasmic
6707_T>C	0	10	heteroplasmic
7572_T>C	0	10	heteroplasmic
7559_A>G	0	10	heteroplasmic
11776_T>C	1	8	both
2531_T>C	0	9	heteroplasmic
16278_C>T	4	5	both
14364_G>A	1	8	both
14323_G>A	0	9	heteroplasmic
4914_C>T	0	9	heteroplasmic
16111_C>T	8	1	both
4715_A>G	8	1	both
7196_C>A	9	0	homoplasmic
15487_A>T	9	0	homoplasmic
2559_T>TGC	0	9	heteroplasmic
13708_G>A	9	0	homoplasmic
4958_A>G	0	9	heteroplasmic
1348_G>C	0	9	heteroplasmic
4904_C>T	0	9	heteroplasmic
16217_T>C	4	5	both
2553_GAC>G	0	9	heteroplasmic
15235_A>G	8	1	both
1018_G>A	0	8	heteroplasmic
11764_A>G	0	8	heteroplasmic
16189_T>C	4	4	both
207_G>A	8	0	homoplasmic
2501_C>T	0	8	heteroplasmic
14368_C>T	0	8	heteroplasmic
16274_G>A	4	4	both
2400_CAAGT>C	0	8	heteroplasmic
13563_A>G	5	3	both
16192_C>T	6	2	both
7828_A>G	7	1	both
200_A>G	5	3	both
195_T>C	6	2	both
16172_TCCACATCAAAA>T	0	8	heteroplasmic
1005_T>C	5	3	both
10586_G>A	8	0	homoplasmic
10535_T>C	8	0	homoplasmic
4940_C>T	0	8	heteroplasmic
1733_C>T	0	8	heteroplasmic
14305_G>A	0	8	heteroplasmic
2770_C>T	0	8	heteroplasmic
3221_A>T	0	8	heteroplasmic
3214_C>A	0	8	heteroplasmic
3166_T>C	0	8	heteroplasmic
12338_T>C	8	0	homoplasmic
3180_A>ATGC	0	8	heteroplasmic
3184_C>CTCA	0	8	heteroplasmic
3168_C>CA	0	8	heteroplasmic
3176_A>G	0	8	heteroplasmic
3188_T>TAA	0	8	heteroplasmic
3191_ACTTAGTATT>A	0	8	heteroplasmic
3205_C>CA	0	8	heteroplasmic
3202_T>TC	0	8	heteroplasmic
5147_G>A	0	8	heteroplasmic
2762_C>T	0	8	heteroplasmic
3211_C>CT	0	8	heteroplasmic
14362_C>T	0	8	heteroplasmic
2769_A>G	0	8	heteroplasmic
11767_C>A	0	8	heteroplasmic
3212_C>T	0	8	heteroplasmic
16390_G>A	7	0	homoplasmic
16266_C>A	5	2	both
5301_A>G	5	2	both
16184_C>T	6	1	both
7521_G>A	0	7	heteroplasmic
4991_G>A	0	7	heteroplasmic
10397_A>G	7	0	homoplasmic
1107_T>C	0	7	heteroplasmic
6960_C>T	6	1	both
14978_A>G	6	0	homoplasmic
10810_T>C	0	6	heteroplasmic
14377_C>T	0	6	heteroplasmic
11914_G>A	6	0	homoplasmic
14371_T>C	0	6	heteroplasmic
1052_C>G	0	6	heteroplasmic
1057_G>A	0	6	heteroplasmic
11944_T>C	6	0	homoplasmic
14280_A>G	0	6	heteroplasmic
12026_A>G	6	0	homoplasmic
5465_T>C	5	1	both
9123_G>A	6	0	homoplasmic
3112_A>AC	0	6	heteroplasmic
8718_A>G	0	6	heteroplasmic
2480_A>G	0	6	heteroplasmic
16243_T>C	2	4	both
14311_T>C	0	6	heteroplasmic
16179_CA>C	2	4	both
15535_C>T	6	0	homoplasmic
827_A>G	6	0	homoplasmic
2514_C>A	0	6	heteroplasmic
2577_C>T	0	6	heteroplasmic
2581_A>G	0	6	heteroplasmic
3110_C>T	0	6	heteroplasmic
7681_C>T	0	6	heteroplasmic
5601_C>T	3	3	both
9575_G>A	4	2	both
12361_A>G	6	0	homoplasmic
16266_C>T	5	1	both
2416_T>A	0	6	heteroplasmic
7693_C>T	0	6	heteroplasmic
302_A>ACCCC	0	6	heteroplasmic
3116_C>T	0	6	heteroplasmic
3087_C>G	0	6	heteroplasmic
3088_C>T	0	6	heteroplasmic
3089_A>G	0	6	heteroplasmic
3093_C>T	0	6	heteroplasmic
6647_A>G	0	6	heteroplasmic
2477_G>A	0	6	heteroplasmic
16309_A>G	5	1	both
16189_T>*	0	6	heteroplasmic
16257_C>CA	0	6	heteroplasmic
9180_A>G	6	0	homoplasmic
2158_T>*	0	6	heteroplasmic
1036_AAC>A	0	6	heteroplasmic
13590_G>A	3	2	both
752_C>T	0	5	heteroplasmic
2080_T>C	0	5	heteroplasmic
5231_G>A	3	2	both
456_C>T	5	0	homoplasmic
16185_C>T	3	2	both
1541_T>C	5	0	homoplasmic
8829_C>T	3	2	both
5978_A>G	3	2	both
2589_A>G	0	5	heteroplasmic
15223_C>T	4	1	both
15508_C>T	4	1	both
15851_A>G	3	2	both
2778_T>C	0	5	heteroplasmic
151_C>T	5	0	homoplasmic
15784_T>C	5	0	homoplasmic
16227_A>G	4	1	both
9377_A>G	3	2	both
2443_C>T	0	5	heteroplasmic
15927_G>A	4	1	both
2492_G>T	0	5	heteroplasmic
2388_A>ATAAATAAT	0	5	heteroplasmic
2393_C>G	0	5	heteroplasmic
16171_A>C	0	5	heteroplasmic
2572_C>T	0	5	heteroplasmic
16180_A>C	0	5	heteroplasmic
2788_C>T	0	5	heteroplasmic
2798_A>G	0	5	heteroplasmic
2800_T>G	0	5	heteroplasmic
14200_T>C	1	4	both
16136_T>C	1	4	both
499_G>A	5	0	homoplasmic
16235_A>G	2	3	both
979_C>T	1	4	both
4820_G>A	5	0	homoplasmic
2394_AACC>A	0	5	heteroplasmic
13581_T>C	0	5	heteroplasmic
1598_G>A	4	1	both
3061_G>A	0	5	heteroplasmic
6665_C>T	0	5	heteroplasmic
8466_ACC>A	0	5	heteroplasmic
8469_T>TTC	0	5	heteroplasmic
8472_CT>C	0	5	heteroplasmic
8476_C>T	0	5	heteroplasmic
8485_G>A	0	5	heteroplasmic
8491_A>T	0	5	heteroplasmic
14326_T>C	0	5	heteroplasmic
9548_G>A	3	2	both
1039_A>G	0	5	heteroplasmic
8455_C>T	1	4	both
8461_C>T	1	4	both
5417_G>A	5	0	homoplasmic
12358_A>G	4	1	both
183_A>G	4	1	both
10846_C>T	0	5	heteroplasmic
2638_T>C	0	5	heteroplasmic
2613_T>C	0	5	heteroplasmic
16183_A>G	1	3	both
10454_T>C	4	0	homoplasmic
5894_A>AC	3	1	both
16284_A>G	0	4	heteroplasmic
14587_A>G	3	1	both
13517_A>T	0	4	heteroplasmic
13531_G>A	0	4	heteroplasmic
13548_A>C	0	4	heteroplasmic
13579_G>A	0	4	heteroplasmic
13602_T>C	0	4	heteroplasmic
13488_T>C	1	3	both
13491_C>T	0	4	heteroplasmic
12372_G>A	4	0	homoplasmic
16257_C>A	4	0	homoplasmic
11410_T>C	0	4	heteroplasmic
6734_G>A	0	4	heteroplasmic
3250_T>C	0	4	heteroplasmic
234_A>G	3	1	both
2570_C>T	0	4	heteroplasmic
15662_A>G	3	1	both
12091_T>C	2	2	both
12714_T>C	3	1	both
16260_C>T	4	0	homoplasmic
870_C>T	0	4	heteroplasmic
877_G>C	0	4	heteroplasmic
16399_A>G	4	0	homoplasmic
14470_T>C	4	0	homoplasmic
2584_C>T	0	4	heteroplasmic
4895_A>G	0	4	heteroplasmic
4456_C>T	0	4	heteroplasmic
1322_C>T	0	4	heteroplasmic
2092_C>G	0	4	heteroplasmic
11536_C>T	4	0	homoplasmic
16126_T>C	0	4	heteroplasmic
1106_C>T	0	4	heteroplasmic
2404_T>C	2	2	both
8563_A>G	1	3	both
1119_T>C	4	0	homoplasmic
14389_C>T	0	4	heteroplasmic
16162_A>G	3	1	both
14334_C>T	0	4	heteroplasmic
14350_C>T	0	4	heteroplasmic
14352_C>T	0	4	heteroplasmic
14356_C>T	0	4	heteroplasmic
14374_T>C	0	4	heteroplasmic
14380_C>T	0	4	heteroplasmic
14383_C>T	0	4	heteroplasmic
14287_T>C	0	4	heteroplasmic
15346_G>A	4	0	homoplasmic
103_G>A	2	2	both
2563_T>C	0	4	heteroplasmic
2639_C>A	0	4	heteroplasmic
318_T>C	2	1	both
14308_T>C	1	2	both
7810_C>T	0	3	heteroplasmic
11696_G>A	2	1	both
2858_A>G	0	3	heteroplasmic
1382_A>C	1	2	both
15497_G>A	3	0	homoplasmic
13474_T>C	0	3	heteroplasmic
13476_A>T	0	3	heteroplasmic
13145_G>A	0	3	heteroplasmic
13044_C>T	3	0	homoplasmic
8784_A>G	2	1	both
15323_G>A	2	1	both
7076_A>G	0	3	heteroplasmic
16248_C>T	1	2	both
9382_G>T	0	3	heteroplasmic
11147_T>C	0	3	heteroplasmic
6956_T>C	0	3	heteroplasmic
5320_C>T	0	3	heteroplasmic
16291_C>T	0	3	heteroplasmic
6815_T>C	3	0	homoplasmic
9090_T>C	2	1	both
4318_C>T	0	3	heteroplasmic
9254_A>G	3	0	homoplasmic
3316_G>A	3	0	homoplasmic
3204_C>T	3	0	homoplasmic
16221_C>T	2	1	both
189_A>G	3	0	homoplasmic
1040_T>TGC	0	3	heteroplasmic
16263_TC>T	0	3	heteroplasmic
15930_G>A	3	0	homoplasmic
3908_C>T	0	3	heteroplasmic
14299_T>C	0	3	heteroplasmic
2628_T>A	0	3	heteroplasmic
2612_C>T	0	3	heteroplasmic
153_A>G	3	0	homoplasmic
883_T>G	0	3	heteroplasmic
930_G>A	1	2	both
955_A>AAT	0	3	heteroplasmic
956_C>T	0	3	heteroplasmic
193_A>G	3	0	homoplasmic
961_TCCC>T	0	3	heteroplasmic
1040_T>C	0	3	heteroplasmic
16286_C>T	2	1	both
7805_G>A	2	1	both
2567_G>A	0	3	heteroplasmic
11254_T>C	1	2	both
1451_T>G	0	3	heteroplasmic
5821_G>A	0	3	heteroplasmic
8392_G>A	2	1	both
6338_A>G	3	0	homoplasmic
6179_G>A	2	1	both
8200_T>C	3	0	homoplasmic
7013_G>A	0	3	heteroplasmic
7022_T>C	0	3	heteroplasmic
15670_T>C	3	0	homoplasmic
16327_C>T	0	3	heteroplasmic
8684_C>T	1	2	both
14318_T>C	2	1	both
1927_G>A	1	2	both
14383_CGCT>C	0	3	heteroplasmic
14387_AACCCCACTAAAACAC>A	0	3	heteroplasmic
14404_CACCAAG>C	0	3	heteroplasmic
16183_A>C	0	3	heteroplasmic
16086_T>C	2	1	both
11204_T>C	1	2	both
13263_A>G	3	0	homoplasmic
2560_G>A	0	3	heteroplasmic
9545_A>G	3	0	homoplasmic
16266_C>G	1	2	both
6752_A>G	3	0	homoplasmic
10238_T>C	3	0	homoplasmic
14384_G>A	2	1	both
3394_T>C	3	0	homoplasmic
15292_C>T	3	0	homoplasmic
5585_G>A	1	2	both
6599_A>G	2	1	both
8020_G>A	0	3	heteroplasmic
8964_C>T	3	0	homoplasmic
9296_C>T	3	0	homoplasmic
3497_C>T	3	0	homoplasmic
10325_G>A	2	1	both
3552_T>A	2	1	both
16325_T>C	0	3	heteroplasmic
9824_T>A	3	0	homoplasmic
194_C>T	2	0	homoplasmic
15475_A>G	2	0	homoplasmic
13722_A>G	2	0	homoplasmic
9758_T>C	2	0	homoplasmic
6671_T>C	2	0	homoplasmic
3571_C>T	2	0	homoplasmic
16320_C>T	2	0	homoplasmic
5100_C>T	2	0	homoplasmic
9055_G>A	0	2	heteroplasmic
16171_A>G	0	2	heteroplasmic
14269_A>G	0	2	heteroplasmic
10523_A>G	2	0	homoplasmic
8603_T>C	2	0	homoplasmic
16164_A>G	1	1	both
16355_C>T	2	0	homoplasmic
215_A>G	2	0	homoplasmic
16232_C>A	0	2	heteroplasmic
41_C>T	1	1	both
961_T>C	1	1	both
275_G>A	2	0	homoplasmic
16148_C>T	2	0	homoplasmic
6413_T>C	0	2	heteroplasmic
6293_T>C	2	0	homoplasmic
6023_G>A	0	2	heteroplasmic
14751_C>T	2	0	homoplasmic
955_A>AC	1	1	both
6944_T>C	0	2	heteroplasmic
1041_A>G	1	1	both
13768_T>C	2	0	homoplasmic
11662_T>C	0	2	heteroplasmic
11708_A>G	0	2	heteroplasmic
12088_C>T	0	2	heteroplasmic
12115_C>T	0	2	heteroplasmic
12136_T>C	0	2	heteroplasmic
12189_T>C	0	2	heteroplasmic
12215_T>G	0	2	heteroplasmic
12218_C>T	0	2	heteroplasmic
12236_G>A	0	2	heteroplasmic
12237_C>T	0	2	heteroplasmic
16299_A>G	2	0	homoplasmic
6950_C>T	0	2	heteroplasmic
15939_CT>C	0	2	heteroplasmic
984_C>G	0	2	heteroplasmic
11002_A>G	0	2	heteroplasmic
10101_T>C	2	0	homoplasmic
16465_C>T	1	1	both
4491_G>A	0	2	heteroplasmic
548_C>T	1	1	both
16316_A>G	2	0	homoplasmic
16203_A>G	1	1	both
6626_T>C	0	2	heteroplasmic
10211_C>T	1	1	both
3753_T>C	0	2	heteroplasmic
11151_C>T	1	1	both
14757_T>C	2	0	homoplasmic
7064_T>C	0	2	heteroplasmic
8862_A>G	2	0	homoplasmic
11323_C>T	1	1	both
10084_T>C	2	0	homoplasmic
4732_A>G	2	0	homoplasmic
5508_T>C	2	0	homoplasmic
8149_A>G	2	0	homoplasmic
10235_T>C	2	0	homoplasmic
10976_C>T	0	2	heteroplasmic
14476_G>A	2	0	homoplasmic
11149_G>A	1	1	both
2389_C>T	0	2	heteroplasmic
6365_T>C	2	0	homoplasmic
3687_C>T	1	1	both
654_T>C	2	0	homoplasmic
12007_G>A	2	0	homoplasmic
9300_G>A	2	0	homoplasmic
4386_T>C	2	0	homoplasmic
3398_T>C	2	0	homoplasmic
14067_C>T	0	2	heteroplasmic
8459_A>G	2	0	homoplasmic
4853_G>A	2	0	homoplasmic
16256_C>T	2	0	homoplasmic
16051_A>G	2	0	homoplasmic
5222_A>G	2	0	homoplasmic
12408_T>C	1	1	both
8473_T>C	2	0	homoplasmic
12588_C>T	1	1	both
3206_C>T	2	0	homoplasmic
6410_C>T	0	2	heteroplasmic
6383_G>A	0	2	heteroplasmic
3157_C>T	0	2	heteroplasmic
3162_C>T	0	2	heteroplasmic
13395_A>G	2	0	homoplasmic
7133_C>T	0	2	heteroplasmic
2143_G>A	0	2	heteroplasmic
16295_C>T	0	2	heteroplasmic
2772_C>T	2	0	homoplasmic
3342_C>T	2	0	homoplasmic
14979_T>C	2	0	homoplasmic
512_AGC>A	0	2	heteroplasmic
13105_A>G	1	1	both
15106_G>A	1	1	both
9804_G>A	1	1	both
182_C>T	2	0	homoplasmic
12630_G>A	1	1	both
5263_C>T	2	0	homoplasmic
4703_T>C	2	0	homoplasmic
9966_G>A	2	0	homoplasmic
3828_A>G	2	0	homoplasmic
11239_A>G	1	1	both
9101_T>G	2	0	homoplasmic
3600_C>T	1	1	both
16335_A>G	2	0	homoplasmic
8531_A>G	0	2	heteroplasmic
8428_C>T	1	1	both
8419_T>C	1	1	both
8410_C>A	1	1	both
8401_A>C	1	1	both
16187_CCT>C	0	2	heteroplasmic
8386_C>T	1	1	both
8383_T>C	1	1	both
8380_T>C	1	1	both
2541_C>T	0	2	heteroplasmic
2543_C>T	0	2	heteroplasmic
3335_T>C	2	0	homoplasmic
294_T>C	1	1	both
8347_A>G	0	2	heteroplasmic
13287_C>T	2	0	homoplasmic
7496_T>C	0	2	heteroplasmic
7497_G>A	0	2	heteroplasmic
10320_G>A	2	0	homoplasmic
11065_A>G	1	1	both
4312_C>T	0	2	heteroplasmic
7503_C>T	0	2	heteroplasmic
7181_C>T	2	0	homoplasmic
11854_T>C	2	0	homoplasmic
9099_C>T	2	0	homoplasmic
3434_A>G	2	0	homoplasmic
7492_C>T	2	0	homoplasmic
574_A>G	0	2	heteroplasmic
5913_G>A	2	0	homoplasmic
2168_T>C	0	2	heteroplasmic
214_A>G	1	1	both
10604_T>C	2	0	homoplasmic
16207_A>G	1	1	both
52_T>C	1	1	both
53_G>A	1	1	both
54_G>C	1	1	both
65_TG>T	1	1	both
15565_T>C	1	1	both
16242_C>T	2	0	homoplasmic
14457_T>C	0	2	heteroplasmic
131_T>C	1	1	both
3290_T>C	2	0	homoplasmic
15850_T>C	0	2	heteroplasmic
16463_A>G	2	0	homoplasmic
5237_G>A	1	1	both
2857_T>C	0	2	heteroplasmic
2850_T>C	0	2	heteroplasmic
10286_A>G	2	0	homoplasmic
12397_A>G	1	1	both
513_G>GCA	0	2	heteroplasmic
2887_T>C	1	1	both
2849_G>A	0	2	heteroplasmic
2837_A>G	0	2	heteroplasmic
2834_C>T	0	2	heteroplasmic
16150_C>T	0	2	heteroplasmic
2831_G>C	0	2	heteroplasmic
12612_A>G	2	0	homoplasmic
65_T>G	2	0	homoplasmic
352_A>AC	2	0	homoplasmic
11260_T>C	0	2	heteroplasmic
5442_T>C	2	0	homoplasmic
11233_T>C	0	2	heteroplasmic
11665_C>T	2	0	homoplasmic
11197_C>T	0	2	heteroplasmic
4850_C>T	2	0	homoplasmic
5746_GA>G	0	1	heteroplasmic
14494_T>C	0	1	heteroplasmic
12727_T>C	1	0	homoplasmic
15777_G>A	1	0	homoplasmic
15263_C>T	1	0	homoplasmic
3417_C>T	1	0	homoplasmic
16185_C>CT	0	1	heteroplasmic
5483_T>C	0	1	heteroplasmic
9100_A>G	1	0	homoplasmic
12741_C>T	1	0	homoplasmic
14560_G>A	0	1	heteroplasmic
7001_A>G	0	1	heteroplasmic
13821_C>T	1	0	homoplasmic
8387_G>A	0	1	heteroplasmic
14063_T>C	1	0	homoplasmic
6663_A>G	1	0	homoplasmic
3834_G>A	1	0	homoplasmic
15236_A>G	0	1	heteroplasmic
15229_T>C	0	1	heteroplasmic
6881_A>G	1	0	homoplasmic
2220_AC>A	0	1	heteroplasmic
2180_A>T	0	1	heteroplasmic
1282_G>A	1	0	homoplasmic
15885_C>T	1	0	homoplasmic
15803_G>A	1	0	homoplasmic
11893_A>G	1	0	homoplasmic
5774_T>C	1	0	homoplasmic
3254_C>T	0	1	heteroplasmic
2524_A>C	0	1	heteroplasmic
13143_T>G	0	1	heteroplasmic
12301_G>A	0	1	heteroplasmic
3897_C>T	1	0	homoplasmic
16359_T>C	1	0	homoplasmic
12892_T>C	1	0	homoplasmic
9325_T>C	0	1	heteroplasmic
3621_T>C	1	0	homoplasmic
14386_T>C	0	1	heteroplasmic
14284_C>T	0	1	heteroplasmic
8843_T>C	1	0	homoplasmic
5291_T>C	1	0	homoplasmic
3714_A>G	1	0	homoplasmic
14353_T>C	0	1	heteroplasmic
16344_C>T	1	0	homoplasmic
16255_G>A	1	0	homoplasmic
16189_T>TC	1	0	homoplasmic
16183_A>AC	0	1	heteroplasmic
15622_T>C	1	0	homoplasmic
14927_A>G	1	0	homoplasmic
14861_G>A	1	0	homoplasmic
7220_T>C	1	0	homoplasmic
12814_G>A	0	1	heteroplasmic
12366_A>G	1	0	homoplasmic
14049_C>T	1	0	homoplasmic
13225_G>A	1	0	homoplasmic
8275_C>T	0	1	heteroplasmic
8275_C>*	0	1	heteroplasmic
16141_A>G	1	0	homoplasmic
13500_T>C	1	0	homoplasmic
8516_T>C	1	0	homoplasmic
6011_T>C	0	1	heteroplasmic
735_A>G	0	1	heteroplasmic
14417_A>G	0	1	heteroplasmic
13434_A>G	1	0	homoplasmic
12311_T>C	1	0	homoplasmic
8227_T>C	1	0	homoplasmic
6737_A>G	0	1	heteroplasmic
2222_TA>T	0	1	heteroplasmic
16287_C>T	1	0	homoplasmic
15758_A>G	1	0	homoplasmic
15688_C>T	1	0	homoplasmic
13779_A>G	1	0	homoplasmic
9329_G>C	0	1	heteroplasmic
12757_T>C	0	1	heteroplasmic
8676_C>G	0	1	heteroplasmic
5063_T>C	1	0	homoplasmic
2284_C>T	0	1	heteroplasmic
2280_C>T	0	1	heteroplasmic
2262_C>T	0	1	heteroplasmic
2257_C>T	0	1	heteroplasmic
2251_A>G	0	1	heteroplasmic
2244_T>C	0	1	heteroplasmic
2224_C>CGT	0	1	heteroplasmic
260_G>A	1	0	homoplasmic
15200_G>A	0	1	heteroplasmic
14894_T>C	1	0	homoplasmic
556_A>T	1	0	homoplasmic
8512_A>G	0	1	heteroplasmic
9145_G>A	0	1	heteroplasmic
13942_A>G	0	1	heteroplasmic
9612_G>A	1	0	homoplasmic
12047_T>C	0	1	heteroplasmic
15119_G>A	1	0	homoplasmic
3144_A>G	1	0	homoplasmic
10685_G>A	1	0	homoplasmic
13062_A>G	0	1	heteroplasmic
16227_A>C	1	0	homoplasmic
479_A>G	1	0	homoplasmic
1048_C>T	1	0	homoplasmic
1892_A>G	0	1	heteroplasmic
4102_C>A	0	1	heteroplasmic
7861_T>C	1	0	homoplasmic
12618_G>A	1	0	homoplasmic
15479_T>C	1	0	homoplasmic
16157_T>C	1	0	homoplasmic
12942_C>T	1	0	homoplasmic
16067_C>T	1	0	homoplasmic
3744_A>G	0	1	heteroplasmic
6620_T>C	0	1	heteroplasmic
10736_C>T	1	0	homoplasmic
2710_C>A	0	1	heteroplasmic
2881_C>T	0	1	heteroplasmic
2884_CTA>C	0	1	heteroplasmic
2889_C>CGT	0	1	heteroplasmic
2891_C>T	0	1	heteroplasmic
7705_T>C	0	1	heteroplasmic
8793_T>C	0	1	heteroplasmic
11281_A>G	0	1	heteroplasmic
11284_C>T	0	1	heteroplasmic
11291_C>T	0	1	heteroplasmic
6123_A>G	0	1	heteroplasmic
13967_C>T	1	0	homoplasmic
593_T>C	1	0	homoplasmic
3696_C>T	1	0	homoplasmic
6074_C>T	1	0	homoplasmic
7258_T>C	1	0	homoplasmic
4218_T>C	0	1	heteroplasmic
11176_G>A	0	1	heteroplasmic
12561_G>A	0	1	heteroplasmic
14790_A>G	1	0	homoplasmic
16108_C>T	1	0	homoplasmic
4395_A>G	1	0	homoplasmic
5021_T>C	1	0	homoplasmic
11215_C>T	1	0	homoplasmic
15184_T>C	1	0	homoplasmic
15796_T>C	0	1	heteroplasmic
3333_C>T	1	0	homoplasmic
12417_CA>C	0	1	heteroplasmic
3308_T>C	1	0	homoplasmic
159_T>C	0	1	heteroplasmic
13329_C>T	1	0	homoplasmic
7867_C>T	0	1	heteroplasmic
12040_A>G	1	0	homoplasmic
9596_A>T	1	0	homoplasmic
13921_T>C	0	1	heteroplasmic
14088_T>C	1	0	homoplasmic
14209_A>G	0	1	heteroplasmic
16147_C>T	1	0	homoplasmic
522_CA>C	0	1	heteroplasmic
156_A>G	1	0	homoplasmic
3336_T>C	1	0	homoplasmic
3644_T>C	1	0	homoplasmic
5048_T>C	1	0	homoplasmic
7673_A>G	1	0	homoplasmic
13677_C>T	1	0	homoplasmic
14551_A>G	0	1	heteroplasmic
16174_C>T	1	0	homoplasmic
15401_A>G	1	0	homoplasmic
6899_G>A	1	0	homoplasmic
11087_T>C	0	1	heteroplasmic
525_CG>C	0	1	heteroplasmic
12771_G>A	1	0	homoplasmic
7416_T>C	0	1	heteroplasmic
13095_T>C	0	1	heteroplasmic
10730_A>G	1	0	homoplasmic
15959_G>A	0	1	heteroplasmic
2623_A>G	0	1	heteroplasmic
3528_C>T	0	1	heteroplasmic
10364_G>A	1	0	homoplasmic
11365_T>C	1	0	homoplasmic
12940_G>A	1	0	homoplasmic
14198_G>A	0	1	heteroplasmic
12697_C>T	1	0	homoplasmic
15746_A>G	1	0	homoplasmic
454_T>G	0	1	heteroplasmic
14608_C>T	1	0	homoplasmic
7738_T>C	1	0	homoplasmic
10353_G>A	0	1	heteroplasmic
756_C>T	0	1	heteroplasmic
773_T>C	0	1	heteroplasmic
813_A>G	0	1	heteroplasmic
825_T>A	0	1	heteroplasmic
1837_C>T	0	1	heteroplasmic
7621_T>C	0	1	heteroplasmic
9812_C>T	1	0	homoplasmic
11129_A>G	0	1	heteroplasmic
11155_C>T	0	1	heteroplasmic
2308_A>G	0	1	heteroplasmic
3531_G>A	1	0	homoplasmic
10256_T>C	1	0	homoplasmic
13437_T>C	0	1	heteroplasmic
15172_G>A	1	0	homoplasmic
9954_CTA>C	0	1	heteroplasmic
372_T>C	1	0	homoplasmic
2030_T>C	0	1	heteroplasmic
266_T>C	1	0	homoplasmic
1391_T>C	0	1	heteroplasmic
11590_A>G	0	1	heteroplasmic
2442_T>C	0	1	heteroplasmic
6228_C>T	0	1	heteroplasmic
9266_G>A	1	0	homoplasmic
9848_CCTCA>C	0	1	heteroplasmic
10232_A>G	1	0	homoplasmic
10864_C>T	0	1	heteroplasmic
14408_A>ACCACACCACCACACTACCACCACATCACCACACACCACCACCACACCACCACACTACCACCAC	0	1	heteroplasmic
7382_G>A	0	1	heteroplasmic
14414_T>A	0	1	heteroplasmic
8877_T>C	0	1	heteroplasmic
8945_T>C	1	0	homoplasmic
16524_A>G	0	1	heteroplasmic
12557_C>T	0	1	heteroplasmic
14428_C>T	0	1	heteroplasmic
435_C>T	0	1	heteroplasmic
3861_A>G	1	0	homoplasmic
12367_A>G	1	0	homoplasmic
15657_T>C	0	1	heteroplasmic
143_G>A	0	1	heteroplasmic
14410_G>C	0	1	heteroplasmic
6575_A>G	1	0	homoplasmic
7894_A>AGGTTAGCGATGGAGGTAGGATTGGTGCTGTGGGTGAAAGAGTATGATGGGGTGG	0	1	heteroplasmic
8251_G>A	1	0	homoplasmic
9287_G>A	1	0	homoplasmic
10268_C>T	1	0	homoplasmic
12850_A>G	0	1	heteroplasmic
14390_C>CTTGGTGG	0	1	heteroplasmic
14860_C>T	1	0	homoplasmic
13278_A>G	1	0	homoplasmic
16160_A>C	0	1	heteroplasmic
5582_A>G	1	0	homoplasmic
3908_C>CAAGGT	0	1	heteroplasmic
13191_T>C	1	0	homoplasmic
16179_CAAA>C	0	1	heteroplasmic
16184_C>CG	1	0	homoplasmic
16381_T>C	1	0	homoplasmic
13928_G>A	1	0	homoplasmic
8479_A>G	1	0	homoplasmic
16169_CAATCCACATCAAA>C	0	1	heteroplasmic
513_GCA>*	0	1	heteroplasmic
538_A>C	0	1	heteroplasmic
16162_A>C	0	1	heteroplasmic
15596_G>A	1	0	homoplasmic
5229_C>T	0	1	heteroplasmic
11253_T>C	1	0	homoplasmic
13743_T>C	0	1	heteroplasmic
14110_T>C	1	0	homoplasmic
4500_T>C	0	1	heteroplasmic
5613_T>A	0	1	heteroplasmic
7912_G>A	1	0	homoplasmic
8702_C>T	1	0	homoplasmic
6267_G>A	1	0	homoplasmic
6185_T>C	0	1	heteroplasmic
12073_C>T	1	0	homoplasmic
12715_A>G	1	0	homoplasmic
245_T>C	1	0	homoplasmic
3611_T>G	0	1	heteroplasmic
8490_T>C	1	0	homoplasmic
10373_G>A	1	0	homoplasmic
15619_C>T	1	0	homoplasmic
63_T>C	1	0	homoplasmic
64_C>T	0	1	heteroplasmic
66_G>A	1	0	homoplasmic
5054_G>A	0	1	heteroplasmic
7822_A>G	0	1	heteroplasmic
11488_A>G	1	0	homoplasmic
13943_C>T	1	0	homoplasmic
8503_T>C	0	1	heteroplasmic
8506_T>C	0	1	heteroplasmic
8507_A>G	0	1	heteroplasmic
8509_C>T	0	1	heteroplasmic
13281_T>A	1	0	homoplasmic
16134_C>T	0	1	heteroplasmic
4793_A>G	0	1	heteroplasmic
16182_A>AC	1	0	homoplasmic
7142_T>C	0	1	heteroplasmic
12954_T>C	0	1	heteroplasmic
13635_T>C	1	0	homoplasmic
14260_A>G	0	1	heteroplasmic
15595_C>A	1	0	homoplasmic
3381_A>G	1	0	homoplasmic
5492_T>C	1	0	homoplasmic
9716_T>C	1	0	homoplasmic
15910_C>T	1	0	homoplasmic
5771_A>G	0	1	heteroplasmic
3882_G>A	0	1	heteroplasmic
4947_T>C	1	0	homoplasmic
7960_A>G	1	0	homoplasmic
11186_C>T	1	0	homoplasmic
9947_G>A	1	0	homoplasmic
13425_C>T	1	0	homoplasmic
15787_T>C	0	1	heteroplasmic
6530_A>G	0	1	heteroplasmic
12671_C>T	0	1	heteroplasmic
6716_A>G	0	1	heteroplasmic
4802_T>C	1	0	homoplasmic
10086_A>G	1	0	homoplasmic
10508_C>T	1	0	homoplasmic
13174_T>C	1	0	homoplasmic
16179_CA>*	0	1	heteroplasmic
14755_A>G	1	0	homoplasmic
16166_A>C	1	0	homoplasmic
7962_T>C	1	0	homoplasmic
13203_A>G	0	1	heteroplasmic
3535_T>C	1	0	homoplasmic
7256_C>T	1	0	homoplasmic
16145_G>A	1	0	homoplasmic
93_A>G	0	1	heteroplasmic
8614_T>C	0	1	heteroplasmic
8854_G>A	1	0	homoplasmic
9962_G>A	1	0	homoplasmic
11150_G>A	1	0	homoplasmic
11479_C>T	1	0	homoplasmic
16004_C>T	0	1	heteroplasmic
16220_A>C	1	0	homoplasmic
185_G>A	1	0	homoplasmic
188_A>G	1	0	homoplasmic
3105_A>G	0	1	heteroplasmic
14149_C>T	1	0	homoplasmic
16245_C>T	0	1	heteroplasmic
1662_C>T	1	0	homoplasmic
15191_T>C	1	0	homoplasmic
4113_G>A	1	0	homoplasmic
4561_T>C	1	0	homoplasmic
16222_C>T	1	0	homoplasmic
198_C>T	1	0	homoplasmic
203_G>A	1	0	homoplasmic
326_A>G	1	0	homoplasmic
374_A>G	1	0	homoplasmic
1095_T>C	1	0	homoplasmic
3519_C>T	1	0	homoplasmic
5267_T>C	1	0	homoplasmic
6253_T>C	1	0	homoplasmic
6531_C>T	1	0	homoplasmic
521_A>G	1	0	homoplasmic
6302_A>G	1	0	homoplasmic
6497_T>C	1	0	homoplasmic
9329_G>A	1	0	homoplasmic
960_CT>C	0	1	heteroplasmic
961_TCCC>*	0	1	heteroplasmic
7498_G>A	1	0	homoplasmic
10653_G>A	0	1	heteroplasmic
13908_C>T	1	0	homoplasmic
482_T>G	1	0	homoplasmic
8108_A>G	1	0	homoplasmic
10034_T>C	1	0	homoplasmic
14178_T>C	1	0	homoplasmic
16213_G>A	1	0	homoplasmic
14414_T>C	0	1	heteroplasmic
2833_A>G	1	0	homoplasmic
12634_A>G	1	0	homoplasmic
16219_A>G	0	1	heteroplasmic
9380_G>A	1	0	homoplasmic
12127_G>C	0	1	heteroplasmic
14664_C>T	0	1	heteroplasmic
15395_A>G	1	0	homoplasmic
8618_T>C	1	0	homoplasmic
9091_A>G	1	0	homoplasmic
10724_T>C	1	0	homoplasmic
15142_C>T	1	0	homoplasmic
16176_C>T	1	0	homoplasmic
64_CT>C	0	1	heteroplasmic
65_T>*	0	1	heteroplasmic
65_T>A	0	1	heteroplasmic
15166_C>A	1	0	homoplasmic
9242_A>G	1	0	homoplasmic
8844_C>T	1	0	homoplasmic
16188_CT>*	0	1	heteroplasmic
15262_T>C	1	0	homoplasmic
5393_T>C	1	0	homoplasmic
7468_C>T	1	0	homoplasmic
9948_G>A	1	0	homoplasmic
10094_C>T	1	0	homoplasmic
13676_A>G	1	0	homoplasmic
513_GCACA>G	1	0	homoplasmic
8271_ACCCCC>A	1	0	homoplasmic
8277_TCTAC>T	1	0	homoplasmic
6197_C>T	0	1	heteroplasmic
6366_G>A	0	1	heteroplasmic
16209_T>C	1	0	homoplasmic
5592_A>G	1	0	homoplasmic
237_A>G	1	0	homoplasmic
14133_A>G	1	0	homoplasmic
9399_A>G	0	1	heteroplasmic
4454_T>C	1	0	homoplasmic
14245_C>T	1	0	homoplasmic
2835_C>T	1	0	homoplasmic
7364_A>G	1	0	homoplasmic
2848_AGT>A	0	1	heteroplasmic
2852_C>CAT	0	1	heteroplasmic
4679_T>C	1	0	homoplasmic
15924_A>G	1	0	homoplasmic
5303_C>A	1	0	homoplasmic
10142_C>T	1	0	homoplasmic
279_T>C	1	0	homoplasmic
5196_T>C	1	0	homoplasmic
5319_A>G	0	1	heteroplasmic
955_A>ACCC	0	1	heteroplasmic
955_A>ACCCC	0	1	heteroplasmic
1413_T>C	0	1	heteroplasmic
4418_T>C	1	0	homoplasmic
16224_T>C	1	0	homoplasmic
16302_A>G	1	0	homoplasmic
951_G>A	0	1	heteroplasmic
3915_G>A	1	0	homoplasmic
501_C>T	1	0	homoplasmic
1187_T>C	1	0	homoplasmic
7365_C>T	1	0	homoplasmic
15884_G>C	1	0	homoplasmic
16294_C>T	0	1	heteroplasmic
10208_T>C	1	0	homoplasmic
5999_T>C	0	1	heteroplasmic
11929_T>C	1	0	homoplasmic
5918_T>C	0	1	heteroplasmic
9263_A>AG	0	1	heteroplasmic
9899_T>C	1	0	homoplasmic
11101_A>G	1	0	homoplasmic
15769_A>G	0	1	heteroplasmic
15928_G>A	1	0	homoplasmic
5990_A>G	1	0	homoplasmic
451_A>T	0	1	heteroplasmic
16182_A>G	0	1	heteroplasmic
1721_C>T	0	1	heteroplasmic
2875_A>G	0	1	heteroplasmic
7972_A>G	1	0	homoplasmic
16192_C>CT	0	1	heteroplasmic
6650_A>G	1	0	homoplasmic
9813_T>C	0	1	heteroplasmic
2486_T>C	1	0	homoplasmic
6221_T>C	1	0	homoplasmic
15884_G>A	1	0	homoplasmic
5262_G>A	0	1	heteroplasmic
5300_C>T	1	0	homoplasmic
7202_A>G	1	0	homoplasmic
5514_A>G	1	0	homoplasmic
9554_G>A	1	0	homoplasmic
15257_G>A	1	0	homoplasmic
15458_T>C	1	0	homoplasmic
15461_T>C	1	0	homoplasmic
16271_T>C	1	0	homoplasmic
16368_T>C	1	0	homoplasmic
70_G>GGGT	0	1	heteroplasmic
73_ATG>A	0	1	heteroplasmic
2158_T>C	1	0	homoplasmic
8440_A>G	1	0	homoplasmic
5894_A>ACC	0	1	heteroplasmic
5894_A>ACCC	0	1	heteroplasmic
6216_T>C	0	1	heteroplasmic
16164_A>C	0	1	heteroplasmic
4562_A>G	0	1	heteroplasmic
4850_C>A	0	1	heteroplasmic
7145_C>T	0	1	heteroplasmic
7146_A>G	0	1	heteroplasmic
7269_G>A	0	1	heteroplasmic
15483_C>T	1	0	homoplasmic
15514_T>C	1	0	homoplasmic
16165_A>C	0	1	heteroplasmic
3349_A>G	1	0	homoplasmic
5823_A>G	0	1	heteroplasmic
5894_A>G	1	0	homoplasmic
7151_C>T	1	0	homoplasmic
12621_C>T	1	0	homoplasmic
12696_T>C	1	0	homoplasmic
14971_T>C	1	0	homoplasmic
7868_C>T	0	1	heteroplasmic
8338_A>G	0	1	heteroplasmic
8345_C>T	0	1	heteroplasmic
8348_A>C	0	1	heteroplasmic
8349_C>T	0	1	heteroplasmic
8363_G>GA	0	1	heteroplasmic
8371_C>A	0	1	heteroplasmic
8374_A>G	0	1	heteroplasmic
8745_A>G	1	0	homoplasmic
12280_A>G	1	0	homoplasmic
3918_G>A	1	0	homoplasmic
14016_G>A	1	0	homoplasmic
15908_T>C	1	0	homoplasmic
149_TCC>T	1	0	homoplasmic
152_T>TTC	1	0	homoplasmic
217_T>C	1	0	homoplasmic
3546_C>T	0	1	heteroplasmic
4200_A>T	1	0	homoplasmic
4216_T>C	1	0	homoplasmic
5261_G>A	1	0	homoplasmic
281_A>G	1	0	homoplasmic
6323_A>G	0	1	heteroplasmic
7533_C>T	0	1	heteroplasmic
7897_G>A	0	1	heteroplasmic
9085_C>T	1	0	homoplasmic
9353_C>T	1	0	homoplasmic
16327_C>A	1	0	homoplasmic
1201_A>G	0	1	heteroplasmic
5985_G>A	1	0	homoplasmic
15445_T>C	0	1	heteroplasmic
442_T>G	0	1	heteroplasmic
3338_T>C	1	0	homoplasmic
8931_A>G	0	1	heteroplasmic
9845_T>C	0	1	heteroplasmic
11653_A>G	0	1	heteroplasmic
15889_T>C	1	0	homoplasmic
16263_T>C	1	0	homoplasmic
16527_C>T	1	0	homoplasmic
3511_A>G	1	0	homoplasmic
13827_A>G	1	0	homoplasmic
246_T>C	1	0	homoplasmic
13980_G>A	1	0	homoplasmic
16324_T>C	0	1	heteroplasmic
42_T>TC	1	0	homoplasmic
14798_T>C	1	0	homoplasmic
3435_C>T	1	0	homoplasmic
7331_C>T	1	0	homoplasmic
16239_C>T	1	0	homoplasmic
5366_C>A	1	0	homoplasmic
11969_G>A	1	0	homoplasmic
4622_T>C	1	0	homoplasmic
14340_C>T	0	1	heteroplasmic
16153_G>A	0	1	heteroplasmic
1222_A>G	1	0	homoplasmic
3492_A>G	1	0	homoplasmic
8762_T>C	1	0	homoplasmic
12651_G>C	1	0	homoplasmic
16042_G>A	1	0	homoplasmic
16214_C>T	1	0	homoplasmic
238_A>G	0	1	heteroplasmic
13074_A>G	1	0	homoplasmic
9126_T>C	1	0	homoplasmic
15217_G>A	1	0	homoplasmic
4560_G>A	0	1	heteroplasmic
4937_T>C	0	1	heteroplasmic
6524_T>C	0	1	heteroplasmic
8477_T>C	0	1	heteroplasmic
10750_A>G	0	1	heteroplasmic
10774_C>T	0	1	heteroplasmic
2392_T>C	0	1	heteroplasmic
8742_A>G	1	0	homoplasmic
3819_C>T	1	0	homoplasmic
5836_A>G	1	0	homoplasmic
7771_A>G	1	0	homoplasmic
8467_C>T	1	0	homoplasmic
10274_T>C	0	1	heteroplasmic
12426_C>A	0	1	heteroplasmic
15815_C>T	1	0	homoplasmic
16300_A>G	1	0	homoplasmic
8185_T>C	0	1	heteroplasmic
3480_A>G	1	0	homoplasmic
6026_G>A	0	1	heteroplasmic
6260_G>A	0	1	heteroplasmic
16356_T>C	1	0	homoplasmic
1716_T>C	0	1	heteroplasmic
4890_A>G	1	0	homoplasmic
8772_T>C	1	0	homoplasmic
14180_T>C	1	0	homoplasmic
16486_A>C	1	0	homoplasmic
4102_C>T	0	1	heteroplasmic
11020_A>G	1	0	homoplasmic
13926_T>C	1	0	homoplasmic
14155_C>T	1	0	homoplasmic
14839_A>G	0	1	heteroplasmic
3209_A>T	1	0	homoplasmic
5174_C>T	0	1	heteroplasmic
6227_T>C	1	0	homoplasmic
13401_T>C	1	0	homoplasmic
2220_A>G	1	0	homoplasmic
4092_G>A	1	0	homoplasmic
4277_T>C	1	0	homoplasmic
9128_T>C	1	0	homoplasmic
11440_G>A	1	0	homoplasmic
12354_T>C	1	0	homoplasmic
13934_C>T	1	0	homoplasmic
14509_A>G	0	1	heteroplasmic
13356_T>C	1	0	homoplasmic
15901_A>G	1	0	homoplasmic
298_C>T	0	1	heteroplasmic
8214_T>C	0	1	heteroplasmic
16357_T>C	1	0	homoplasmic
16179_CAA>C	0	1	heteroplasmic
16185_C>CCT	0	1	heteroplasmic
16186_C>CT	0	1	heteroplasmic
513_G>A	0	1	heteroplasmic
5567_T>C	0	1	heteroplasmic
6446_G>A	1	0	homoplasmic
6902_A>G	1	0	homoplasmic
9839_C>T	1	0	homoplasmic
10907_T>C	1	0	homoplasmic
11545_T>C	1	0	homoplasmic
15916_T>C	1	0	homoplasmic

## Sheet: Table S6
Table S6: Variants included in pathogenicity prediction in the tRNA region.
Variation	Frequency in EC	Frequency in Healthy Controls	Region	MitoTip Scoring	Conservation	Patient Report
7575_T>C	16	0	tRNA-Asp	MitoTIP47.70%	0.8
7496_T>C	2	0	tRNA-Ser(UCN)	MitoTIP58.30%	0.9333	Status: ReportedHearing Loss
12218_C>T	2	0	tRNA-Ser(AGY)	MitoTIP23.80%	0.8
12301_G>A	1	0	tRNA-Leu(CUN)	MitoTIP31.20%	0.9778
5771_A>G	1	0	tRNA-Cys	MitoTIP54.60%	0.9778
15916_T>C	1	1	tRNA-Thr	MitoTIP34.80%	0.8889
15901_A>G	1	0	tRNA-Thr	MitoTIP15.90%	0.9778	Status: ReportedHearing loss patient
5514_A>G	1	0	tRNA-Trp	MitoTIP19.70%	1	Status: ReportedNeonatal onset mito disease
4395_A>G	1	0	tRNA-Gln	MitoTIP0.20%	0.7556	Status: ReportedPoss. hypertension factor
15910_C>T	1	1	tRNA-Thr	MitoTIP25.20%	0.8889	Status: ReportedTic disorder patient / hearing loss patient / coronary heart disease
5592_A>G	1	0	tRNA-Ala	MitoTIP0.40%	0.8222	Status: ReportedCoronary Heart Disease
7468_C>T	1	0	tRNA-Ser(UCN)	MitoTIP0.30%	0.8
16004_C>T	1	0	tRNA-Pro	MitoTIP13.50%	0.9556
5613_T>A	1	0	tRNA-Ala	MitoTIP59.30%	0.9778

## Sheet: Table S7
Table S7: Selected 55 non-synonymous variations considered as potentially pathogenic.
Position	Amino-Acid Change	Conservation	Frequency in EC	Frequency in Healthy Controls	PolyPhen2	SIFT	SIFT4G	VEST	Mitoclass.1	SNPDryad	AlphaMissense	CADD	PROVEAN	MutationAssessor	EFIN SP	EFIN HD	MLC	Patient Report
10086_A>G	Asn→Asp	0.8667	1	0	possibly_damaging	deleterious	Tolerated	Neutral	damaging	Pathogenic	likely_benign	Neutral	Damaging	medium	Neutral	Neutral	Neutral	Status: ReportedHypertensive end-stage renal disease
11087_T>C	Phe→Leu	1	1	1	probably_damaging	deleterious	Damaging	Neutral	damaging	Pathogenic	likely_pathogenic	Deleterious	Damaging	high	Damaging	Neutral	Neutral
11204_T>C	Phe→Leu	0.9556	3	1	benign	neutral	Damaging	Neutral	neutral	Pathogenic	likely_pathogenic	Neutral	Damaging	low	Neutral	Neutral	Deleterious
11606_A>G	Lys→Glu	1	18	0	probably_damaging	deleterious	Damaging	Pathogenic	damaging	Neutral	likely_pathogenic	Deleterious	Damaging	high	Damaging	Damaging	Deleterious
11622_A>G	Tyr→Cys	1	18	0	probably_damaging	deleterious	Damaging	Pathogenic	damaging	Pathogenic	likely_pathogenic	Deleterious	Damaging	high	Damaging	Damaging	Deleterious
11648_G>A	Val→Met	0.9778	18	0	probably_damaging	neutral	Damaging	Neutral	damaging	Pathogenic	likely_pathogenic	Deleterious	Damaging	.	Neutral	Damaging	Deleterious
11708_A>G	Ile→Val	0.8444	2	0	benign	neutral	Tolerated	Neutral	neutral	Neutral	likely_benign	Neutral	Tolerated	low	Neutral	Neutral	Deleterious
12634_A>G	Ile→Val	0.9778	1	1	probably_damaging	neutral	Damaging	Neutral	neutral	Neutral	likely_benign	Deleterious	Tolerated	high	Neutral	Neutral	Deleterious	Status: ReportedThyroid Cancer Cell Line
12671_C>T	Pro→Leu	0.9333	1	0	probably_damaging	neutral	Damaging	Neutral	damaging	Pathogenic	ambiguous	Deleterious	Damaging	high	Neutral	Neutral	Deleterious
12715_A>G	Thr→Ala	0.8667	1	0	benign	neutral	Tolerated	Neutral	neutral	Neutral	likely_benign	Neutral	Damaging	neutral	Neutral	Neutral	Deleterious
12757_T>C	Phe→Leu	0.9778	1	1	benign	neutral	Damaging	Neutral	neutral	Neutral	likely_pathogenic	Deleterious	Damaging	low	Damaging	Neutral	Deleterious
13225_G>A	Asp→Asn	1	1	0	probably_damaging	neutral	Damaging	Neutral	damaging	Pathogenic	likely_pathogenic	Deleterious	Damaging	medium	Damaging	Neutral	Deleterious
13476_A>T	Leu→Phe	1	3	0	probably_damaging	neutral	Damaging	Neutral	damaging	Pathogenic	likely_pathogenic	Deleterious	Damaging	high	Damaging	Damaging	Neutral
13579_G>A	Ala→Thr	0.9778	4	0	benign	neutral	Damaging	Neutral	damaging	Neutral	likely_pathogenic	Deleterious	Damaging	medium	Damaging	Neutral	Deleterious
13676_A>G	Asn→Ser	0.8	1	0	benign	neutral	Damaging	Neutral	neutral	Neutral	likely_benign	Neutral	Damaging	medium	Neutral	Neutral	Neutral
14457_T>C	Met→Val	0.8889	2	1	probably_damaging	neutral	Damaging	Neutral	neutral	Neutral	ambiguous	Neutral	Damaging	medium	Neutral	Damaging	Deleterious
14751_C>T	Thr→Ile	0.8	2	0	benign	neutral	Tolerated	Neutral	damaging	Neutral	likely_benign	Neutral	Tolerated	medium	Neutral	Neutral	Neutral
14790_A>G	Asn→Ser	1	1	0	benign	neutral	Damaging	Neutral	damaging	Neutral	likely_benign	Neutral	Damaging	medium	Neutral	Neutral	Neutral
14798_T>C	Phe→Leu	0.8	1	0	benign	neutral	Tolerated	Neutral	neutral	Neutral	ambiguous	Neutral	Tolerated	neutral	Neutral	Neutral	Neutral
14894_T>C	Phe→Leu	0.9778	1	0	probably_damaging	neutral	Damaging	Neutral	neutral	Neutral	likely_pathogenic	Neutral	Damaging	medium	Neutral	Neutral	Neutral	Status: ReportedLHON
14927_A>G	Thr→Ala	0.8667	1	1	benign	neutral	Damaging	Neutral	damaging	Neutral	likely_benign	Neutral	Tolerated	medium	Neutral	Neutral	Neutral
15119_G>A	Ala→Thr	0.8667	1	0	benign	neutral	Damaging	Neutral	damaging	Neutral	likely_benign	Deleterious	Tolerated	medium	Neutral	Neutral	Neutral
15166_C>A	Phe→Leu	1	1	0	benign	neutral	Damaging	Neutral	damaging	Pathogenic	likely_pathogenic	Deleterious	Damaging	medium	Neutral	Neutral	Deleterious
15200_G>A	Ala→Thr	1	1	0	probably_damaging	neutral	Damaging	Neutral	damaging	Neutral	likely_benign	Deleterious	Damaging	medium	Neutral	Damaging	Neutral
15257_G>A	Asp→Asn	0.9556	1	0	benign	neutral	Damaging	Neutral	damaging	Neutral	likely_benign	Deleterious	Damaging	medium	Damaging	Neutral	Neutral	Status: Conflicting reportsLHON
15395_A>G	Lys→Glu	0.9556	1	0	probably_damaging	neutral	Damaging	Neutral	damaging	Pathogenic	ambiguous	Deleterious	Damaging	high	Neutral	Damaging	Neutral	Status: ReportedPossible LHON factor
15479_T>C	Phe→Leu	0.8889	1	1	benign	neutral	Tolerated	Neutral	neutral	Neutral	ambiguous	Deleterious	Damaging	low	Neutral	Neutral	Neutral
15497_G>A	Gly→Ser	0.8889	3	0	benign	neutral	Tolerated	Neutral	neutral	Neutral	likely_benign	Deleterious	Damaging	low	Neutral	Neutral	Neutral	Status: ReportedEXIT / Obesity
3308_T>C	Met→Thr	0.8444	1	0	probably_damaging	deleterious	Damaging	Neutral	neutral	Neutral	.	Neutral	Tolerated	.	Damaging	Damaging	Deleterious	Status: Reported - possibly synergistic; hg L1b and A2i markerMELAS / DEAF enhancer / hypertension / LVNC / putative LHON
3335_T>C	Ile→Thr	0.8222	2	0	benign	neutral	Damaging	Neutral	damaging	Pathogenic	likely_benign	Neutral	Damaging	medium	Neutral	Neutral	Neutral	Status: ReportedLHON
3394_T>C	Tyr→His	0.9333	3	1	benign	neutral	.	Neutral	damaging	Neutral	ambiguous	Neutral	Damaging	medium	Damaging	Neutral	Neutral	Status: Reported [VUS] -population dependent; hg M9 markerLHON / Diabetes / CPTdeficiency / high altitude adaptation
3398_T>C	Met→Thr	0.9111	2	1	benign	neutral	Damaging	Pathogenic	damaging	Neutral	likely_benign	Neutral	Damaging	medium	Damaging	Neutral	Neutral	Status: ReportedDMDF+HCM / GDM / possibly LVNC cardiomyopathy-associated
3434_A>G	Tyr→Cys	0.7556	2	1	benign	neutral	Damaging	Pathogenic	damaging	Neutral	likely_benign	Neutral	Damaging	medium	Neutral	Neutral	Deleterious
3571_C>T	Leu→Phe	0.8667	2	1	probably_damaging	neutral	Damaging	Neutral	neutral	Neutral	ambiguous	Deleterious	Damaging	low	Neutral	Neutral	Neutral	Status: ReportedPossible LHON helper mut / idiopathic epilepsy
3644_T>C	Val→Ala	1	1	0	benign	neutral	Damaging	Neutral	damaging	Neutral	likely_pathogenic	Deleterious	Damaging	medium	Neutral	Neutral	Neutral	Status: ReportedBD-associated
4102_C>A	Leu→Met	0.9556	1	0	probably_damaging	neutral	Damaging	Neutral	damaging	Neutral	likely_benign	Deleterious	Tolerated	.	Neutral	Neutral	Neutral
6123_A>G	Met→Val	0.9556	1	0	probably_damaging	neutral	Damaging	Neutral	damaging	Neutral	ambiguous	Deleterious	Tolerated	low	Neutral	Damaging	Deleterious
6267_G>A	Ala→Thr	0.9111	1	1	benign	neutral	Damaging	Neutral	damaging	Neutral	likely_benign	Deleterious	Tolerated	low	Damaging	Neutral	Neutral	Status: ReportedProstate Cancer
6663_A>G	Ile→Val	0.9556	1	1	benign	neutral	Tolerated	Neutral	neutral	Neutral	likely_benign	Neutral	Tolerated	low	Neutral	Neutral	Deleterious	Status: ReportedProstate Cancer
7416_T>C	Phe→Leu	0.9111	1	0	probably_damaging	neutral	Tolerated	Neutral	damaging	Neutral	likely_pathogenic	Deleterious	Tolerated	medium	Neutral	Damaging	Deleterious
7673_A>G	Ile→Val	0.8889	1	0	benign	neutral	Tolerated	Neutral	neutral	Neutral	likely_benign	Neutral	Tolerated	low	Neutral	Neutral	Neutral
7868_C>T	Leu→Phe	0.7556	1	0	benign	neutral	Damaging	Neutral	damaging	Neutral	likely_benign	Neutral	Damaging	low	Neutral	Neutral	Neutral	Status: Reported - possibly synergisticLHON
8214_T>C	Val→Ala	0.9556	1	0	probably_damaging	neutral	Tolerated	Neutral	neutral	Neutral	likely_benign	Neutral	Damaging	low	Neutral	Neutral	Deleterious
8516_T>C	Trp→Arg	0.9778	1	0	probably_damaging	neutral	Damaging	Neutral	damaging	Pathogenic	likely_pathogenic	Deleterious	Damaging	.	Neutral	Damaging	Neutral
8531_A>G	Thr→Ala	0.9333	2	0	possibly_damaging	neutral	Damaging	Neutral	neutral	Neutral	ambiguous	Deleterious	Damaging	medium	Neutral	Neutral	Neutral
8531_A>G	Asn→Ser	0.8889	2	0	probably_damaging	neutral	Tolerated	Neutral	neutral	Neutral	likely_benign	Deleterious	Damaging	medium	Neutral	Neutral	Neutral
8603_T>C	Phe→Ser	0.8	2	0	benign	deleterious	Damaging	Neutral	neutral	Pathogenic	ambiguous	Neutral	Damaging	medium	Neutral	Neutral	Neutral
8762_T>C	Ile→Thr	0.9111	1	0	probably_damaging	deleterious	Damaging	Neutral	damaging	Neutral	ambiguous	Deleterious	Damaging	high	Neutral	Neutral	Neutral
8843_T>C	Ile→Thr	0.8667	1	0	benign	deleterious	Tolerated	Neutral	damaging	Pathogenic	likely_pathogenic	Neutral	Damaging	medium	Neutral	Neutral	Neutral	Status: Reported by paper as Likely BenignPatient with suspected mitochondrial disease
8945_T>C	Met→Thr	0.8667	1	1	probably_damaging	deleterious	Tolerated	Neutral	damaging	Pathogenic	ambiguous	Neutral	Damaging	medium	Neutral	Neutral	Neutral
9055_G>A	Ala→Thr	0.8667	2	0	possibly_damaging	neutral	Tolerated	Neutral	damaging	Neutral	likely_benign	Deleterious	Damaging	low	Neutral	Neutral	Neutral	Status: ReportedPD protective factor
9145_G>A	Ala→Thr	1	1	0	probably_damaging	deleterious	Damaging	Neutral	damaging	Neutral	likely_pathogenic	Deleterious	Damaging	high	Damaging	Neutral	Neutral
9612_G>A	Val→Met	0.8667	1	0	probably_damaging	neutral	Damaging	Neutral	damaging	Neutral	likely_pathogenic	Deleterious	Tolerated	.	Neutral	Neutral	Neutral
9813_T>C	Phe→Leu	1	1	0	probably_damaging	neutral	Damaging	Neutral	damaging	Pathogenic	likely_pathogenic	Deleterious	Damaging	medium	Damaging	Neutral	Neutral
9948_G>A	Val→Ile	0.9556	1	1	benign	neutral	Tolerated	Neutral	neutral	Neutral	likely_benign	Neutral	Tolerated	medium	Neutral	Neutral	Deleterious

## Sheet: Table S8
Table S8: Haplogroup distribution of all samples.
Group	A	B	D4	D5	F	G	M7	R	Z	Others
EC	14	25	14	7	29	12	15	14	3	13
Healthy Controls	5	16	23	2	22	6	10	16	7	13
EC %	9.58904	17.1233	9.58904	4.79452	19.863	8.21918	10.274	9.58904	2.05479	8.90411
Healthy Controls %	4.16667	13.3333	19.1667	1.66667	18.3333	5	8.33333	13.3333	5.83333	10.8333

## Sheet: Table S9
Table S9: Association between mtDNA haplogroups and EC risk with haplogroup B and F as reference group.
Haplogroup	Case	Control	OR (95% CI)	P-value	OR (95% CI)	P-value
A	14	5	1.792 (0.541-5.941)	0.395265	2.124 (0.665-6.788)	0.27219
B	25	16	Refa		1.185 (0.513-2.738)	0.831589
D4	14	23	0.390 (0.156-0.972)	0.0690022	0.462 (0.194-1.097)	0.0884963
D5	7	2	2.240 (0.412-12.166)	0.458911	2.655 (0.502-14.053)	0.292982
F	29	22	0.844 (0.365-1.949)	0.831589	Refb
G	12	6	1.280 (0.400-4.098)	0.774812	1.517 (0.492-4.677)	0.580683
M7	15	10	0.960 (0.347-2.654)	1	1.138 (0.430-3.012)	1
R	14	16	0.560 (0.216-1.452)	0.334299	0.664 (0.268-1.643)	0.48976
Z	3	7	0.274 (0.062-1.218)	0.15424	0.325 (0.075-1.402)	0.170323
Others	13	13	0.640 (0.237-1.726)	0.451589	0.759 (0.294-1.957)	0.632561
aHaplogroup B was used as reference group.
bHaplogroup F was used as reference group.

## Sheet: Table S10
Table S10: Common SNPs with allele frequencies higher than 5% in our cohorts.
Chrom	Pos	Ref	Alt	Frequency in EC	Frequency in Healthy Controls	OR	95% CI Lower	95% CI Upper	P-value
chrM	1005	T	C	8	7	0.935818	0.329313	2.65934	0.900932
chrM	10310	G	A	30	22	1.15204	0.62449	2.12524	0.650546
chrM	10398	A	G	75	67	0.835611	0.514528	1.35706	0.467904
chrM	10400	C	T	60	56	0.797342	0.489868	1.29781	0.362204
chrM	10535	T	C	8	7	0.935818	0.329313	2.65934	0.900932
chrM	10586	G	A	8	7	0.935818	0.329313	2.65934	0.900932
chrM	10609	T	C	18	13	1.15745	0.542292	2.47043	0.705432
chrM	10873	T	C	70	56	1.05263	0.648893	1.70757	0.83538
chrM	11719	G	A	146	120	1.21667	0.955627	1.54901	0.111472
chrM	12338	T	C	8	7	0.935818	0.329313	2.65934	0.900932
chrM	12405	C	T	11	8	1.14074	0.443586	2.93357	0.784671
chrM	12406	G	A	19	14	1.13273	0.542107	2.36685	0.740281
chrM	12705	C	T	78	65	0.970588	0.597921	1.57553	0.903866
chrM	12811	T	C	11	8	1.14074	0.443586	2.93357	0.784671
chrM	12882	C	T	18	13	1.15745	0.542292	2.47043	0.705432
chrM	13563	A	G	8	6	1.10145	0.371371	3.26678	0.861709
chrM	13708	G	A	9	8	0.919708	0.343608	2.46171	0.867669
chrM	13759	G	A	14	10	1.16667	0.498633	2.72968	0.722266
chrM	13928	G	C	35	24	1.26126	0.701329	2.26824	0.438247
chrM	1438	A	G	140	118	0.39548	0.078348	1.99628	0.261411
chrM	14569	G	A	13	7	1.57787	0.608737	4.08992	0.347974
chrM	146	T	C	13	14	0.740064	0.333573	1.64191	0.459074
chrM	14668	C	T	14	23	0.447299	0.218985	0.913653	0.0272598
chrM	14766	C	T	146	120	1.21667	0.955627	1.54901	0.111472
chrM	14783	T	C	60	56	0.797342	0.489868	1.29781	0.362204
chrM	150	C	T	25	20	1.03306	0.542062	1.96879	0.921262
chrM	15043	G	A	62	56	0.843537	0.518783	1.37159	0.492697
chrM	152	T	C	34	30	0.910714	0.518169	1.60064	0.745139
chrM	15301	G	A	60	57	0.771114	0.473876	1.25479	0.295423
chrM	15326	A	G	146	120	1.21667	0.955627	1.54901	0.111472
chrM	15487	A	T	9	10	0.722628	0.283737	1.8404	0.495813
chrM	16092	T	C	10	7	1.18697	0.437721	3.21873	0.736292
chrM	16093	T	C	16	9	1.51795	0.645538	3.56938	0.338717
chrM	16129	G	A	37	30	1.01835	0.583674	1.77673	0.948949
chrM	16140	T	C	17	7	2.12735	0.851437	5.31529	0.106153
chrM	16172	T	C	12	14	0.678038	0.301014	1.52729	0.348341
chrM	16175	A	C	13	9	1.20551	0.496805	2.92522	0.679425
chrM	16177	A	C	15	8	1.60305	0.655431	3.92075	0.30106
chrM	16188	CT	C	18	12	1.26562	0.583646	2.74448	0.550846
chrM	16189	T	A	12	6	1.70149	0.61891	4.6777	0.302967
chrM	16217	T	C	9	15	0.459854	0.193698	1.09173	0.0782361
chrM	16223	C	T	82	64	1.12109	0.690066	1.82135	0.644322
chrM	16261	C	T	12	12	0.80597	0.348178	1.86568	0.614465
chrM	16278	C	T	9	7	1.06048	0.382921	2.93694	0.910043
chrM	16297	T	C	12	9	1.10448	0.448991	2.71692	0.828694
chrM	16298	T	C	12	12	0.80597	0.348178	1.86568	0.614465
chrM	16304	T	C	32	23	1.18383	0.649502	2.15773	0.581651
chrM	16311	T	C	15	11	1.13463	0.500493	2.57223	0.762301
chrM	16319	G	A	18	8	1.96875	0.824334	4.70195	0.127246
chrM	16362	T	C	47	40	0.949495	0.567674	1.58813	0.84346
chrM	16519	T	C	79	78	0.634902	0.386375	1.04329	0.0730168
chrM	1824	T	C	39	7	5.88385	2.52275	13.723	4.1e-05
chrM	1842	A	G	67	17	5.1385	2.79861	9.43475	1.3e-07
chrM	195	T	C	8	9	0.714976	0.267104	1.91382	0.504223
chrM	199	T	C	13	8	1.36842	0.547586	3.41969	0.502086
chrM	204	T	C	11	8	1.14074	0.443586	2.93357	0.784671
chrM	207	G	A	8	7	0.935818	0.329313	2.65934	0.900932
chrM	247	GA	G	36	35	0.794805	0.46105	1.37017	0.408502
chrM	263	A	G	143	120	3.38e-10	0	inf	0.999492
chrM	2706	A	G	146	120	1.21667	0.955627	1.54901	0.111472
chrM	3010	G	A	14	25	0.40303	0.199061	0.815996	0.011571
chrM	302	A	AC	105	72	1.70732	1.02167	2.8531	0.0411707
chrM	302	A	ACC	81	73	0.802318	0.49113	1.31068	0.3791
chrM	302	A	ACCC	29	18	1.40456	0.736721	2.67779	0.302125
chrM	310	T	TC	146	116	9.82815e+08	0	inf	0.998818
chrM	3970	C	T	35	23	1.32981	0.735352	2.40482	0.345693
chrM	4048	G	A	11	8	1.14074	0.443586	2.93357	0.784671
chrM	4071	C	T	13	9	1.20551	0.496805	2.92522	0.679425
chrM	4086	C	T	11	7	1.31534	0.49365	3.50477	0.583575
chrM	4164	A	G	11	9	1.00494	0.402079	2.5117	0.99159
chrM	4715	A	G	9	10	0.722628	0.283737	1.8404	0.495813
chrM	4769	A	G	146	120	1.21667	0.955627	1.54901	0.111472
chrM	4824	A	G	14	6	2.01515	0.749794	5.41594	0.164802
chrM	4883	C	T	21	25	0.6384	0.33711	1.20897	0.168356
chrM	489	T	C	59	55	0.801463	0.491948	1.30571	0.374133
chrM	5108	T	C	13	7	1.57787	0.608737	4.08992	0.347974
chrM	513	GCA	G	118	102	0.743697	0.388745	1.42275	0.37096
chrM	5178	C	A	21	25	0.6384	0.33711	1.20897	0.168356
chrM	5351	A	G	11	8	1.14074	0.443586	2.93357	0.784671
chrM	5460	G	A	14	8	1.48485	0.601033	3.66831	0.391621
chrM	6392	T	C	29	22	1.10412	0.596504	2.0437	0.752543
chrM	6455	C	T	13	9	1.20551	0.496805	2.92522	0.679425
chrM	6680	T	C	11	8	1.14074	0.443586	2.93357	0.784671
chrM	6962	G	A	19	13	1.23137	0.581146	2.60913	0.586947
chrM	7028	C	T	146	120	1.21667	0.955627	1.54901	0.111472
chrM	709	G	A	39	24	1.45794	0.817657	2.59962	0.201346
chrM	7196	C	A	9	10	0.722628	0.283737	1.8404	0.495813
chrM	73	A	G	145	120	3.99e-13	0	inf	0.999987
chrM	750	A	G	145	119	1.21849	0.0754127	19.6878	0.889292
chrM	7684	T	C	18	8	1.96875	0.824334	4.70195	0.127246
chrM	7828	A	G	8	7	0.935818	0.329313	2.65934	0.900932
chrM	7853	G	A	15	10	1.25954	0.544117	2.91563	0.590007
chrM	8270	CACCCCCTCT	C	40	36	0.880503	0.516413	1.50129	0.640174
chrM	8414	C	T	13	23	0.412226	0.198914	0.854291	0.0171468
chrM	8584	G	A	24	16	1.27869	0.64488	2.53543	0.481505
chrM	8701	A	G	68	56	0.996337	0.613989	1.61678	0.988146
chrM	8860	A	G	146	120	1.21667	0.955627	1.54901	0.111472
chrM	9053	G	A	14	10	1.16667	0.498633	2.72968	0.722266
chrM	9540	T	C	60	56	0.797342	0.489868	1.29781	0.362204
chrM	9824	T	C	13	9	1.20551	0.496805	2.92522	0.679425
chrM	9950	T	C	16	8	1.72308	0.710778	4.1771	0.228463
